# Supplementary material for: The Amylolytic Regulator AmyR of Aspergillus niger Is Involved in Sucrose and Inulin Utilization in a Culture-Condition-Dependent Manner
Source: J Fungi (Basel). 2023 Apr 4;9(4):438. doi: 10.3390/jof9040438 (PMC10142829; doi:10.3390/jof9040438)
Supplement: Supplementary file 1 [file jof-09-00438-s001.zip]

Archive with 2 entries (2 files):
- Kun et al_Supplementary data.xlsx
- Supplementary material.pdf
