# Supplementary material for: The Amylolytic Regulator AmyR of Aspergillus niger Is Involved in Sucrose and Inulin Utilization in a Culture-Condition-Dependent Manner
Source: J Fungi (Basel). 2023 Apr 4;9(4):438. doi: 10.3390/jof9040438 (PMC10142829; doi:10.3390/jof9040438)
Supplement: Supplementary file 1 [file jof-09-00438-s001.zip › Kun et al_Supplementary data.xlsx]

## Sheet: ReadMe
Supplementary data
Title
The amylolytic regulator AmyR of Aspergillus niger is involved in sucrose and inulin utilization in a culture condition-dependent manner
Authors
Roland S. Kun 1, Sonia Salazar-Cerezo 1, Mao Peng 1, Yu Zhang 2, Emily Savage 2, Anna Lipzen 2, Vivian Ng 2, Igor V. Grigoriev 2,3, Ronald P. de Vries 1,* and Sandra Garrigues 1,*,†
Affiliations
1 Fungal Physiology, Westerdijk Fungal Biodiversity Institute & Fungal Molecular Physiology, Utrecht University, Uppsalalaan 8, 3584 CT Utrecht, The Netherlands
2 USA Department of Energy Joint Genome Institute, Lawrence Berkeley National Laboratory, 1 Cyclotron Rd, Berkeley, CA 94720, United States
3 Department of Plant and Microbial Biology, University of California Berkeley, Berkeley, CA 94720, United States
† Current address: Food Biotechnology Department, Instituto de Agroquímica y Tecnología de Alimentos (IATA), Consejo Superior de Investigaciones Científicas (CSIC), Catedrático Agustín Escardino Benlloch 7, 46980 Paterna, Valencia, Spain
* Correspondence: Ronald P. de Vries: r.devries@wi.knaw.nl and Sandra Garrigues: sgarrigues@iata.csic.es
Table of contents
Supplementary Data S1. Gene expression values of CAZy-, metabolic-, sugar transporter- and transcription factor genes of A. niger control (CBS 138852) and deletion mutant strains cultivated in liquid medium.
Supplementary Data S2. Gene expression values of CAZy-, metabolic-, sugar transporter- and transcription factor genes of A. niger control (CBS 138852) and deletion mutant strains cultivated on solid medium.

## Sheet: Data S1
Supplementary Data S1. Gene expression values of CAZy-, metabolic-, sugar transporter- and transcription factor genes of A. niger control (CBS 138852) and deletion mutant strains cultivated in liquid medium. Samples originate from 1% sucrose or inulin liquid cultures after 2 and 8 h of growth. Gene expression values of FPKM < 20 were considered low, and are indicated in red. Upregulated genes (fo…
Gene ID	Gene name	Annotation	Related to	FPKM_control_sucrose_2h	FPKM_control_sucrose_2h.1	FPKM_control_sucrose_2h.2	control_sucrose_2h	FPKM_∆amyR_sucrose_2h	FPKM_∆amyR_sucrose_2h.1	FPKM_∆amyR_sucrose_2h.2	∆amyR_sucrose_2h	FPKM_∆inuR_sucrose_2h	FPKM_∆inuR_sucrose_2h.1	FPKM_∆inuR_sucrose_2h.2	∆inuR_sucrose_2h	FPKM_∆amyR∆inuR_sucrose_2h	FPKM_∆amyR∆inuR_sucrose_2h.1	FPKM_∆amyR∆inuR_sucrose_2h.2	∆amyR∆inuR_sucrose_2h	FPKM_control_sucrose_8h	FPKM_control_sucrose_8h.1	FPKM_control_sucrose_8h.2	control_sucrose_8h	FPKM_∆amyR_sucrose_8h	FPKM_∆amyR_sucrose_8h.1	FPKM_∆amyR_sucrose_8h.2	∆amyR_sucrose_8h	FPKM_∆inuR_sucrose_8h	FPKM_∆inuR_sucrose_8h.1	∆inuR_sucrose_8h	FPKM_∆amyR∆inuR_sucrose_8h	FPKM_∆amyR∆inuR_sucrose_8h.1	FPKM_∆amyR∆inuR_sucrose_8h.2	∆amyR∆inuR_sucrose_8h	FPKM_control_inulin_2h	FPKM_control_inulin_2h.1	FPKM_control_inulin_2h.2	control_inulin_2h	FPKM_∆amyR_inulin_2h	FPKM_∆amyR_inulin_2h.1	FPKM_∆amyR_inulin_2h.2	∆amyR_inulin_2h	FPKM_∆inuR_inulin_2h	FPKM_∆inuR_inulin_2h.1	FPKM_∆inuR_inulin_2h.2	∆inuR_inulin_2h	FPKM_∆amyR∆inuR_inulin_2h	FPKM_∆amyR∆inuR_inulin_2h.1	FPKM_∆amyR∆inuR_inulin_2h.2
NRRL3_10142	-	AXE(acetyl xylan esterase)	(Arabino)xylan	0.14	0.2	0	0.113333	0.28	0	0	0.0933333	0	0.46	0.85	0.436667	0	0.16	0	0.0533333	0.13	0	0	0.0433333	0	0	0	0	0.1	0.13	0.115	0.42	0.14	0.13	0.23	0.45	0.27	0.74	0.486667	0.54	0.46	0.45	0.483333	0.34	0.19	0	0.176667	0	0	0.42
NRRL3_1069	aguA	AGU(α-glucuronidase)	(Arabino)xylan	1.51	1.66	1.77	1.64667	1.51	1.11	2.41	1.67667	208.2	43.01	10.66	87.29	46.09	82.15	50.28	59.5067	1.36	0.87	1.68	1.30333	1.01	2.29	1.66	1.65333	2.96	3.42	3.19	4.21	6.93	5.15	5.43	88.51	442.16	187.23	239.3	25.86	438.49	224.79	229.713	20.98	98.27	116.15	78.4667	239.17	61.03	87.51
NRRL3_10881	-	BXL(β-1,4-xylosidase)	(Arabino)xylan	0.55	0.54	1.07	0.72	1.06	0.46	1.16	0.893333	114.78	27.79	5.14	49.2367	33.24	51.41	38.12	40.9233	0.22	0.08	0.26	0.186667	0.3	0.76	0.18	0.413333	6.21	7.22	6.715	5.25	4.66	6.21	5.37333	47.74	155.08	84.64	95.82	10.29	119.37	68.65	66.1033	12.28	46.18	48.92	35.7933	84.31	31.25	40.3
NRRL3_11773	gbgA	BXL(β-1,4-xylosidase)	(Arabino)xylan	3.48	5.46	4.18	4.37333	4.99	5.47	3.87	4.77667	3.72	3.56	2.19	3.15667	4.52	2.81	2.67	3.33333	4.7	5.83	6.75	5.76	7.81	6.6	4.73	6.38	3.12	3.39	3.255	4.54	2.77	2.71	3.34	5.4	6	5.52	5.64	4.59	4.39	4.38	4.45333	5.1	2.85	3.65	3.86667	5.93	4.07	3.37
NRRL3_1648	xlnB/xynB	XLN(β-1,4-endo-xylanase)	(Arabino)xylan	15.49	17.92	22	18.47	5.46	8.65	10.53	8.21333	93.34	6.46	2.24	34.0133	13.59	21.13	12.36	15.6933	3	1.1	0.84	1.64667	1.95	1.82	0.58	1.45	19.78	23.36	21.57	25.18	15.27	12.86	17.77	18.13	187.13	71.25	92.17	6.75	193.09	93.4	97.7467	3.6	36.92	52.79	31.1033	89.25	12.13	18.88
NRRL3_2451	xlnD/xynD	BXL(β-1,4-xylosidase)	(Arabino)xylan	3.91	4.83	3.17	3.97	5.4	3.42	7.56	5.46	826.38	97.15	11.91	311.813	91.12	172.11	87.93	117.053	2.35	1.87	3.64	2.62	2.86	3.31	3.95	3.37333	10.99	12.35	11.67	20.96	11.5	9.51	13.99	155.08	1066	386.17	535.75	40.16	1026.88	439.52	502.187	27.02	148.55	181.78	119.117	489.51	66.37	106.97
NRRL3_2827	-	XLN(β-1,4-endo-xylanase)	(Arabino)xylan	0	1.87	1.27	1.04667	1.98	1.31	1.06	1.45	0.85	0.2	0.22	0.423333	0.55	1.62	0.63	0.933333	0.7	0	0.83	0.51	0	0.68	0.28	0.32	4.7	4.96	4.83	4.42	4.05	2.34	3.60333	0.58	0.36	0	0.313333	0.35	0	0.39	0.246667	0.22	0	0	0.0733333	1.09	0.43	0.27
NRRL3_3339	axeA	AXE(acetyl xylan esterase)	(Arabino)xylan	0.66	0.32	0	0.326667	0	0.31	0	0.103333	343.89	37	1.89	127.593	32.93	61.04	26.77	40.2467	0	0	0	0	0	0	0	0	7.12	6.31	6.715	5.6	4.18	4.51	4.76333	113.11	873.42	330.22	438.917	8.35	681.82	324.31	338.16	11.2	131.3	199.1	113.867	236.22	29.19	51.25
NRRL3_3928	xynA	XLN(β-1,4-endo-xylanase)	(Arabino)xylan	7.17	7.12	9.26	7.85	4.93	5.21	6.6	5.58	17.76	4.74	4.45	8.98333	6.22	10.56	6.35	7.71	1.91	1.83	2.66	2.13333	4.18	5.35	4.8	4.77667	7.66	6.88	7.27	6.19	5.88	6.57	6.21333	4.8	17.28	10.78	10.9533	5.29	20.44	15.6	13.7767	3.86	8.85	14.45	9.05333	20.4	7.43	7.77
NRRL3_6197	-	AXE(acetyl xylan esterase)	(Arabino)xylan	6.6	4.88	5.48	5.65333	12.59	15.96	12.4	13.65	0	0	0	0	0	0	0	0	3.4	2.1	0.75	2.08333	4.16	0.32	1.43	1.97	0.92	0.62	0.77	0.5	1.06	0.24	0.6	0.14	0	0.14	0.0933333	0.76	1.02	0.7	0.826667	0.32	0	0.19	0.17	0	0	0
NRRL3_6244	xynB	BXL(β-1,4-xylosidase)	(Arabino)xylan	1	1.12	1.78	1.3	0.8	1.46	1.51	1.25667	15.09	12.6	13.59	13.76	13.99	15.5	15.26	14.9167	0.39	0.24	0.28	0.303333	0.11	0.3	0.32	0.243333	18	21.51	19.755	15.36	15.13	10.7	13.73	10.39	11.42	12.04	11.2833	15.6	14.78	15.35	15.2433	14.03	10.92	15.58	13.51	15.37	19.6	17.32
NRRL3_6383	-	XLN(β-1,4-endo-xylanase)	(Arabino)xylan	0	0	0	0	0	0	0	0	0.46	1.01	0.16	0.543333	0.53	0.15	0	0.226667	0	0	0	0	0	0	0	0	0	0	0	0	0	0	0	0.14	0.9	0.14	0.393333	1.14	0.29	0	0.476667	0.96	0.72	0.38	0.686667	0.2	0.62	1.39
NRRL3_6419	xarB	BXL/ABF(β-1,4-xylosidase/α-arabinofuranosidase)	(Arabino)xylan	3.38	2.47	2.48	2.77667	3.49	3.08	3.68	3.41667	18.69	10.49	8.71	12.63	10.61	14.85	13.49	12.9833	2.49	3.06	2.49	2.68	3.5	5.17	4.31	4.32667	7.65	8.42	8.035	9.45	9.44	6.4	8.43	12.77	20.43	15.4	16.2	7.17	18.56	12.17	12.6333	8.56	10.58	10.36	9.83333	15.91	8.41	7.14
NRRL3_73	-	AXE(acetyl xylan esterase)	(Arabino)xylan	0	1.45	0.92	0.79	1.56	0.76	0.37	0.896667	2.04	0.52	0.96	1.17333	0	0.53	0.73	0.42	0.15	0	0.18	0.11	1.25	0.59	0.12	0.653333	0	0.15	0.075	0	0	0	0	0.17	0.77	0.34	0.426667	0.3	0	0.34	0.213333	1.16	0.86	1.14	1.05333	0.24	0	0.48
NRRL3_74	-	AXE(acetyl xylan esterase)	(Arabino)xylan	0	0	0	0	0	0	0	0	0	0	0	0	0	0	0	0	0.15	0	0	0.05	0.43	0.2	0	0.21	0.23	0	0.115	0	0	0	0	0	0	0	0	0	0	0	0	0	0	0	0	0	0	0
NRRL3_776	-	AXE(acetyl xylan esterase)	(Arabino)xylan	7.41	7.77	5.96	7.04667	3.16	6.86	4.21	4.74333	6.19	8.07	3.72	5.99333	6.46	5.88	3.38	5.24	0.8	1.53	0.32	0.883333	0.55	0.69	0.54	0.593333	4.94	4.57	4.755	2.53	1.12	1.02	1.55667	27.35	16.47	20.96	21.5933	32.15	30.3	20.28	27.5767	23.41	14.78	13.68	17.29	12.05	16.34	16.76
NRRL3_8707	axhA	AXH(arabinoxylan arabinofuranohydrolase)	(Arabino)xylan	2.4	3.6	4.79	3.59667	0.95	0.33	0.16	0.48	3.39	1.21	1.34	1.98	0.42	1.53	2.39	1.44667	0.4	0	0.16	0.186667	0	0.34	0	0.113333	6.43	6.59	6.51	10.34	5.14	5.31	6.93	5	14.28	7.31	8.86333	1.99	7.92	4.1	4.67	1.68	1.5	1.99	1.72333	2.88	2.26	2.9
NRRL3_8708	xlnC/xynA	XLN(β-1,4-endo-xylanase)	(Arabino)xylan	0.09	0.26	0.96	0.436667	0.09	0	0	0.03	0.75	0.6	0.22	0.523333	0	0.41	0	0.136667	0	0.09	0.1	0.0633333	0	0	0	0	0.96	0.78	0.87	4.68	2.14	2.62	3.14667	0.49	3.69	1.27	1.81667	0	2.85	0.69	1.18	0.22	0.25	0.8	0.423333	0.69	0	0
NRRL3_8738	engA	na	(Arabino)xylan	157.56	175.12	127.06	153.247	133.2	90.65	116.02	113.29	162.65	133.24	101.4	132.43	95.31	119.9	117.88	111.03	14.99	19.55	18.99	17.8433	16.39	14.79	15.92	15.7	9.71	8.44	9.075	8.87	7.81	8.17	8.28333	181.98	253.38	217.54	217.633	61.34	124.65	118.62	101.537	127.59	167.25	164.57	153.137	136.41	95.53	95.38
NRRL3_9890	xynD	BXL(β-1,4-xylosidase)	(Arabino)xylan	2.03	2.89	2.73	2.55	1.96	2.09	2.17	2.07333	194.31	220.25	256.23	223.597	312.17	253.08	288.08	284.443	1.19	1.48	2.83	1.83333	1.8	2.76	0.97	1.84333	429.18	352.35	390.765	369.5	464.34	492.77	442.203	308.42	291.32	275.31	291.683	248.71	241.53	217.4	235.88	258.34	254.91	259	257.417	284.24	294.03	285.24
NRRL3_10133	bglM	BGL(β-1,4-glucosidase)	Cellulose	1.73	1.62	1.29	1.54667	1.72	2.48	2.52	2.24	18.64	10.59	6.94	12.0567	13.29	12.17	11.36	12.2733	0.76	0.79	0.9	0.816667	0.42	0.91	1.15	0.826667	5.04	4.91	4.975	4.25	4.16	3.59	4	15.19	42.98	22.89	27.02	7.48	37.69	24.52	23.23	5.03	11.3	11.08	9.13667	14.84	10.8	9.79
NRRL3_10449	bglA/bgl1	BGL(β-1,4-glucosidase)	Cellulose	48.58	47.71	26.33	40.8733	22.45	10.04	21.42	17.97	1834.18	1369.99	822.42	1342.2	1227.93	1560.33	1264.95	1351.07	3.89	4.74	4.36	4.33	4.68	3.11	3.09	3.62667	145.2	139.9	142.55	155.25	160.55	137.43	151.077	856.29	1314.56	930.83	1033.89	850.01	1510.01	1107.88	1155.97	660.94	749.3	863.79	758.01	1101.81	739.41	856.18
NRRL3_10870	cbhD	CBH(cellobiohydrolase)	Cellulose	0	0.32	0	0.106667	0.09	0.11	0.11	0.103333	1.18	0	0	0.393333	0	0.31	0.11	0.14	0.18	0	0	0.06	0.24	0	0.07	0.103333	0.06	0.69	0.375	0.69	0.09	0	0.26	0.49	2.6	0.19	1.09333	0.18	2.22	1.46	1.28667	0.33	0.37	1.19	0.63	1.09	0	0.28
NRRL3_11105	-	ML-EGL(β-1,3/β-1,4-endoglucanase)	Cellulose	0.98	0.97	1.23	1.06	1.25	0.89	1.23	1.12333	0.5	0.12	0.26	0.293333	0.11	0.47	1.1	0.56	1.22	2.32	0.96	1.5	1.81	1.44	1.32	1.52333	4.64	4.76	4.7	5.53	3.84	4.37	4.58	0.11	0.21	0.67	0.33	0.41	0.23	0.23	0.29	0.13	0	0.92	0.35	0.16	0	0
NRRL3_11147	-	LPMO(lytic polysaccharide monooxygenase)	Cellulose	11.08	11.06	17.53	13.2233	7.08	9.03	8.88	8.33	15.86	18.57	19.78	18.07	19.42	16.08	18.27	17.9233	7.85	7.03	7.14	7.34	8.56	12.94	7.36	9.62	75.77	80.08	77.925	88.38	73.98	60.76	74.3733	17.75	19.26	17.27	18.0933	16.66	16.1	13.68	15.48	13.6	17.2	17.77	16.19	19.21	18.18	15.42
NRRL3_11377	-	BGL(β-1,4-glucosidase)	Cellulose	0.11	0.04	0	0.05	0	0.07	0	0.0233333	0	0	0	0	0.06	0	0	0.02	0	0	0	0	0	0	0	0	0.04	0	0.02	0	0	0	0	0	0	0.17	0.0566667	0.05	0	0	0.0166667	0	0	0	0	0	0	0
NRRL3_11787	-	BGL(β-1,4-glucosidase)	Cellulose	0.11	0.17	0.06	0.113333	0.1	0.06	0	0.0533333	0.25	0	0.32	0.19	0.11	0.24	0.18	0.176667	0	0	0.06	0.02	0	0.07	0	0.0233333	0	0	0	0	0	0	0	0	0.1	0.51	0.203333	0.2	0.06	0.06	0.106667	0.26	0.07	0	0.11	0	0	0.08
NRRL3_2584	cbhB	CBH(cellobiohydrolase)	Cellulose	0.53	0.75	0.3	0.526667	0.76	0.51	0.99	0.753333	0.8	0.28	0.52	0.533333	0.17	0.28	0.59	0.346667	1.14	1.79	1.07	1.33333	1.92	0.42	1	1.11333	0.95	0.32	0.635	0.78	0.95	0.78	0.836667	0.18	0.75	1.27	0.733333	1.07	1.7	1.45	1.40667	0.31	2.91	2.59	1.93667	3.19	0.4	1.54
NRRL3_2585	eglA	EGL(β-1,4-endo-glucanase)	Cellulose	0.1	0.13	0.33	0.186667	0	0	0.11	0.0366667	0.11	0.21	0.11	0.143333	0.47	0	0.33	0.266667	0.36	0.19	0.32	0.29	0.12	0	0.66	0.26	0.2	0.79	0.495	0.5	0.38	0.34	0.406667	0.2	0.37	0.3	0.29	0.09	0.21	0.3	0.2	0.23	0.13	0.27	0.21	0.56	0.66	0.28
NRRL3_3383	-	LPMO(lytic polysaccharide monooxygenase)	Cellulose	0.34	0.23	0.38	0.316667	0.32	0.2	0	0.173333	0.58	0.36	1	0.646667	0.33	0.73	0.95	0.67	0.16	0	0	0.0533333	0	0	0	0	3.09	3.24	3.165	3.49	4.15	4.22	3.95333	2.99	3.06	1.57	2.54	1.27	2.73	0.87	1.62333	1.2	2.01	0.48	1.23	1.72	1.16	0.5
NRRL3_3736	-	BGL(β-1,4-glucosidase)	Cellulose	29.85	22.27	26.56	26.2267	27.22	33.44	26.56	29.0733	24.62	22.93	25.45	24.3333	24.27	26.26	26.98	25.8367	19.88	22.98	23.25	22.0367	22.25	23.24	25.06	23.5167	13.87	14.94	14.405	11.95	9.99	12.19	11.3767	18.96	19.24	18.57	18.9233	23.76	25.16	25.53	24.8167	22.42	21.8	20.63	21.6167	25.75	28.43	26.41
NRRL3_3929	-	LPMO(lytic polysaccharide monooxygenase)	Cellulose	10.97	10.29	11.43	10.8967	8.1	8.29	9.83	8.74	3.06	3.39	2.89	3.11333	3	3.17	2.88	3.01667	1.59	1.66	1.08	1.44333	1.57	2.2	1.76	1.84333	7.7	8.93	8.315	10.46	6.84	9.71	9.00333	3.56	4.77	5.93	4.75333	6.98	5	6.2	6.06	5.36	4.37	5.85	5.19333	5.51	3.35	7.52
NRRL3_3953	-	BGL(β-1,4-glucosidase)	Cellulose	9.69	7.25	6.21	7.71667	6.1	4.08	6.88	5.68667	3.4	3.05	3.19	3.21333	3.26	3.59	3.79	3.54667	0.31	0.6	0.37	0.426667	0.29	0.68	0.3	0.423333	2.09	3.44	2.765	2.78	2.32	2.96	2.68667	1.99	2.41	1.8	2.06667	2.42	2.06	2.09	2.19	2	4.1	2.06	2.72	3.1	3.21	2.88
NRRL3_3961	eglB	LPMO(lytic polysaccharide monooxygenase)	Cellulose	4.26	4.49	3.26	4.00333	2.44	3.11	3.8	3.11667	1.71	2.71	2.73	2.38333	3.29	1.88	2.73	2.63333	0.86	0.56	0.64	0.686667	2.37	2.5	1.58	2.15	13.86	18.14	16	17.39	13.27	8.87	13.1767	3.12	2.53	1.67	2.44	2.27	3.11	2.87	2.75	3.01	2.3	4.06	3.12333	0.67	1.06	2.2
NRRL3_4818	-	BGL(β-1,4-glucosidase)	Cellulose	1.17	1.35	1.5	1.34	1.33	1.43	1.85	1.53667	31.33	33.26	35.05	33.2133	43.46	39.97	44.27	42.5667	0.14	0.15	0	0.0966667	0.13	0.31	0	0.146667	16.44	17.44	16.94	15.15	17.11	17.05	16.4367	52.68	53.74	52.7	53.04	63.56	64.35	62.83	63.58	57.21	46.02	50.66	51.2967	65.55	70.63	66.08
NRRL3_4917	eglC	EGL(β-1,4-endo-glucanase)	Cellulose	0.12	0.08	0.26	0.153333	0	0	0	0	2.25	0.25	0.14	0.88	0.8	0	0.13	0.31	0	0	0	0	0	0	0	0	0.24	0	0.12	0.26	0	0.41	0.223333	1.21	19.14	4.68	8.34333	0.11	11.37	6.5	5.99333	0.55	3.39	2.78	2.24	3.21	0	0
NRRL3_4953	cbhA	CBH(cellobiohydrolase)	Cellulose	6.51	10.97	8.21	8.56333	7.8	10.59	9.63	9.34	22.24	18.7	17	19.3133	17.24	20.1	21.09	19.4767	2.96	4.07	3.11	3.38	3.6	5.61	5.52	4.91	25.49	23.77	24.63	30.24	25.67	25.91	27.2733	16.88	15.91	14.94	15.91	12.68	12.85	11.69	12.4067	17.05	20.77	17.86	18.56	16.41	23.68	15.31
NRRL3_4990	-	BGL(β-1,4-glucosidase)	Cellulose	0.81	1.1	1.17	1.02667	0.99	1.98	1.11	1.36	0.31	0.64	0.26	0.403333	0.43	0.35	0.37	0.383333	0.86	0.63	0.6	0.696667	0.84	0.39	0.7	0.643333	0.3	0.05	0.175	0.28	0.43	0.05	0.253333	0.23	0.31	0	0.18	0.05	0.7	0.34	0.363333	0.19	0.29	0.38	0.286667	0.47	0.25	0.08
NRRL3_5496	-	CDH(cellobiose dehydrogenase)	Cellulose	2.13	2.45	2.59	2.39	1.97	1.63	3.35	2.31667	1.03	1.14	2.43	1.53333	1.21	1.07	0.74	1.00667	1.38	1.51	1.46	1.45	2.11	2.47	1.81	2.13	1.5	1.65	1.575	0.91	1.69	1.39	1.33	2.22	2.34	3.31	2.62333	1.31	1.32	1.27	1.3	1.66	1.09	1.85	1.53333	0.95	1.31	1.2
NRRL3_6316	-	CDH(cellobiose dehydrogenase)	Cellulose	2.26	2.63	3.51	2.8	3.84	3.35	3.08	3.42333	1.13	1.42	1.69	1.41333	1.41	1.34	0.89	1.21333	13.67	17.1	16.33	15.7	18.39	19.36	22.33	20.0267	3.78	3.83	3.805	4.08	3.59	3.88	3.85	1.03	0.75	1.94	1.24	1.43	1.43	1.23	1.36333	1.87	2.09	2.36	2.10667	2.15	1.69	2.17
NRRL3_6436	-	BGL(β-1,4-glucosidase)	Cellulose	10.07	9.55	9.39	9.67	6.61	6.85	6.03	6.49667	7.23	5.78	5.02	6.01	5.39	3.84	4.65	4.62667	0.85	1.56	1.67	1.36	0.97	2	1.35	1.44	7.28	7.75	7.515	5.99	8.13	6.96	7.02667	8.99	9.72	8.44	9.05	6.9	7.23	6.51	6.88	5.36	4.41	4.61	4.79333	5.31	5.77	4.72
NRRL3_6791	eglB	EGL(β-1,4-endo-glucanase)	Cellulose	29.37	27.12	29.07	28.52	45.8	38.57	40.63	41.6667	69.62	77.26	70.74	72.54	71.78	68.18	80.33	73.43	88.96	83.38	96.04	89.46	79.56	165.86	143.84	129.753	285.36	334.57	309.965	304.21	230.47	170.82	235.167	71.87	61.72	65.22	66.27	51.62	49.64	50.01	50.4233	80.98	64.63	65.14	70.25	72.75	66.6	59.31
NRRL3_7248	-	EGL(β-1,4-endo-glucanase)	Cellulose	50.1	45.64	52.63	49.4567	43.38	44.08	43.43	43.63	70.16	72.93	75.72	72.9367	79.47	76.55	84.66	80.2267	39.23	40.66	47.04	42.31	44.78	58.68	51.04	51.5	83.35	85.41	84.38	70.4	77.35	84.43	77.3933	77.1	63.73	69.07	69.9667	82.34	79.48	73.88	78.5667	59.47	59.81	63.59	60.9567	77.36	76.83	73.87
NRRL3_742	-	BGL(β-1,4-glucosidase)	Cellulose	1.65	2.64	1.93	2.07333	3.08	1.74	2.01	2.27667	11.54	13.23	9.68	11.4833	10.73	11.27	14.02	12.0067	1.71	2.16	2.03	1.96667	2.5	2.61	2.3	2.47	8.57	11.12	9.845	8.44	8.09	8.27	8.26667	13.85	14.87	13.17	13.9633	13.51	12.55	12.26	12.7733	12.21	11.52	12.79	12.1733	10.64	13.73	11.15
NRRL3_7568	-	LPMO(lytic polysaccharide monooxygenase)	Cellulose	2.99	3.9	5.31	4.06667	3.6	3.51	2.55	3.22	1.83	1.26	2.28	1.79	2.84	2.67	1.93	2.48	1.9	1.25	1.9	1.68333	3.3	3.86	2.28	3.14667	1.96	1.37	1.665	1.9	1.16	0.67	1.24333	3.34	1.84	1.44	2.20667	2.11	2.54	2.33	2.32667	1.4	2.27	1.96	1.87667	1.25	0.73	1.73
NRRL3_7975	-	BGL(β-1,4-glucosidase)	Cellulose	0.23	0	0.09	0.106667	0	0.09	0.09	0.06	11.55	7.28	8.46	9.09667	16.98	16.07	14.48	15.8433	0	0.08	0	0.0266667	0.1	0	0	0.0333333	23.48	23.38	23.43	21.39	27.08	20.19	22.8867	8.41	11.07	9.98	9.82	11.92	13.69	10.33	11.98	9.97	8.01	8.84	8.94	15.53	12.21	12.31
NRRL3_814	-	LPMO(lytic polysaccharide monooxygenase)	Cellulose	2.47	2.67	3.05	2.73	2.28	2.9	3.32	2.83333	1.41	0.6	0.53	0.846667	0.55	1.34	1.14	1.01	2.52	1.53	1.25	1.76667	1.45	1.08	1.63	1.38667	37.29	31.19	34.24	44.85	36.77	20.83	34.15	0.94	0.43	1.75	1.04	0.74	2.43	1.52	1.56333	0.54	0.6	0.32	0.486667	0.49	0	0.99
NRRL3_8395	-	BGL(β-1,4-glucosidase)	Cellulose	0.78	0.72	0.53	0.676667	1.05	0.61	1.06	0.906667	0.83	1.06	0.93	0.94	1.18	1.24	1.06	1.16	0.83	0.61	0.75	0.73	0.94	2.26	1.39	1.53	0.25	0.14	0.195	0.27	0.62	0.61	0.5	1.57	1.49	1.46	1.50667	1.27	1.07	1.78	1.37333	1.24	1.94	0.88	1.35333	0.99	1.07	1.07
NRRL3_8517	bgl4	BGL(β-1,4-glucosidase)	Cellulose	37.93	37.36	41.41	38.9	30.67	28.84	32.29	30.6	299.09	331.38	333.44	321.303	319.72	324.35	337.9	327.323	20.16	22.01	24.55	22.24	21.18	31.5	24.52	25.7333	217.15	195.72	206.435	178.76	199.66	190.26	189.56	425.09	472.09	427.51	441.563	397.51	451.31	431.97	426.93	358.24	396.75	439.62	398.203	421.77	415.34	398.29
NRRL3_8994	-	LPMO(lytic polysaccharide monooxygenase)	Cellulose	0	0	0	0	0	0	0	0	0	0	0	0	0	0	0	0	0	0	0	0	0	0	0	0	1.35	0.7	1.025	0.23	0.45	0.14	0.273333	0	0	0	0	0	0	0	0	0	0	0	0	0	0	0
NRRL3_9019	cbhC	CBH(cellobiohydrolase)	Cellulose	0	0	0	0	0	0	0	0	0.17	0	0	0.0566667	0	0	0	0	0	0	0	0	0	0	0	0	0	0	0	0	0	0	0	0	0.5	0.08	0.193333	0	0.48	0.39	0.29	0	0	0	0	0.22	0	0
NRRL3_9644	-	BGL(β-1,4-glucosidase)	Cellulose	0.99	0.48	0.47	0.646667	0.15	0.31	0.12	0.193333	19.05	17.19	12.29	16.1767	15.24	12.66	13.32	13.74	0.24	0.35	0.17	0.253333	0.07	0.56	0.28	0.303333	45.93	37.42	41.675	44.31	41.49	45.16	43.6533	38.92	48.77	40.66	42.7833	13.06	20.22	19.08	17.4533	18.4	23.87	22.4	21.5567	18.59	15.39	12.7
NRRL3_9976	-	BGL(β-1,4-glucosidase)	Cellulose	0.97	1.77	1.93	1.55667	2.65	2.27	2.37	2.43	21.85	13.27	12	15.7067	17.81	17.68	15.59	17.0267	0.97	0.22	0.66	0.616667	1.34	1.17	0.28	0.93	16.83	18.25	17.54	20.25	19.56	18.17	19.3267	23.1	47.92	30.81	33.9433	17.19	44.76	34.05	32	12.65	27.17	20.67	20.1633	28.5	18.75	22.29
NRRL3_11825	-	na	Cellulose/hemicellulose	0.26	0.4	0	0.22	0	0	0.15	0.05	0.15	0.14	0	0.0966667	0.13	0	0.14	0.09	0	0	0	0	0	0	0	0	0	0	0	0	0	0	0	0	0.25	0	0.0833333	0	0.97	0.4	0.456667	0.15	0	0.54	0.23	0	0	0.19
NRRL3_1271	-	na	Cellulose/hemicellulose	0.92	1.26	0.75	0.976667	1.57	1.01	2.31	1.63	1.05	1.36	1.69	1.36667	2.05	2.59	2.01	2.21667	1.09	0.1	0.45	0.546667	0.13	0.12	0.12	0.123333	1.59	1.21	1.4	2.22	1.45	1	1.55667	1.91	1.36	1.05	1.44	1.91	1.37	1.9	1.72667	2	1.35	1.87	1.74	1.7	1.52	1.94
NRRL3_5661	-	na	Cellulose/hemicellulose	3.36	3.83	3.92	3.70333	5.52	5.07	5.19	5.26	8.61	8.8	8.64	8.68333	9.89	9.81	10.19	9.96333	2.77	3.27	3.19	3.07667	4.14	6.42	6.26	5.60667	10.65	12.14	11.395	14.01	11.97	14.25	13.41	8.06	6.52	6.08	6.88667	12.22	11.38	10.9	11.5	7.77	7.74	8.08	7.86333	10.54	10.47	10.55
NRRL3_6623	-	na	Cellulose/hemicellulose	12.82	12.86	12.04	12.5733	13.95	13.84	13.41	13.7333	22.71	23.04	22.4	22.7167	22.29	21.42	22.11	21.94	10.23	9.91	11.05	10.3967	9.95	10.85	12.17	10.99	8.16	8.63	8.395	9.55	10.53	10.49	10.19	19.25	20.26	16.57	18.6933	22.09	20.6	19.87	20.8533	23.48	20.75	20.78	21.67	24.62	21.6	19.39
NRRL3_7423	-	na	Cellulose/hemicellulose	0.97	0.75	0.82	0.846667	2.93	1.25	1.43	1.87	0.17	0.15	0.34	0.22	0.29	0.47	0.11	0.29	0.77	2.44	1.99	1.73333	0.81	1.81	2.31	1.64333	1.81	2.12	1.965	3.79	1.33	1.9	2.34	0.1	0.37	0.35	0.273333	0.14	0.1	0.35	0.196667	0.17	0.32	0.55	0.346667	0.28	0.33	0.57
NRRL3_11747	aglA	AGL(α-1,4-galactosidase)	Galactomannan	1.14	0.33	0.59	0.686667	1.09	0	0.3	0.463333	3	1.87	1.76	2.21	1.38	1.42	1.77	1.52333	2.45	1.7	1.75	1.96667	2.59	2.21	1.86	2.22	23.81	23.99	23.9	35.69	36.83	46.14	39.5533	5.74	6.17	8.69	6.86667	3.12	2.54	2.81	2.82333	2.18	2.44	2.71	2.44333	1.4	1.2	1.16
NRRL3_16	aglC	AGL(α-1,4-galactosidase)	Galactomannan	480.73	467.75	459.53	469.337	306.37	315.54	421.36	347.757	30.42	24.56	21.35	25.4433	13.75	18.69	14.86	15.7667	30.08	30.44	31.86	30.7933	21.11	19.76	22.41	21.0933	4.56	3.26	3.91	3.43	3.98	3.56	3.65667	141.48	116.47	125.78	127.91	172.38	154.35	129.61	152.113	18.87	13.89	14.41	15.7233	16.97	19.19	16.14
NRRL3_1737	-	AGL(α-1,4-galactosidase)	Galactomannan	0	0	0	0	0	0	0.62	0.206667	0	0	0	0	0	0	0	0	0	0	0	0	0	0	0	0	0	0	0	0.16	0	0.2	0.12	0	0	0	0	0	0	0	0	0	0	0	0	0	0	0
NRRL3_2163	-	MND(β-1,4-mannosidase)	Galactomannan	0.05	0.04	0.06	0.05	0.15	0	0	0.05	0.06	0.06	0.12	0.08	0.05	0.11	0.06	0.0733333	0	0.05	0.06	0.0366667	0	0.31	0.04	0.116667	0.56	0.38	0.47	0.11	0.71	0.23	0.35	0.16	0	0.11	0.09	0.29	0.22	0.59	0.366667	0.18	0.55	0.51	0.413333	0.08	0.36	0.53
NRRL3_4196	-	MAN(β-1,4-endo-mannanase)	Galactomannan	34.4	36.75	33.52	34.89	15.5	16.9	14.63	15.6767	0	0.3	0.33	0.21	0.28	0.46	0.32	0.353333	6.14	6.94	4.67	5.91667	7.02	4.89	4.68	5.53	0.29	0	0.145	0.83	0.41	0	0.413333	2.04	1.6	3.19	2.27667	2.23	1.51	2.47	2.07	0.17	0.19	0	0.12	0.61	0.32	0
NRRL3_4916	haeA	acetyl esterase	galactomannan	0.1	0.07	0.59	0.253333	0.5	0.12	0	0.206667	4.03	2.22	2.71	2.98667	5.11	5.74	4.56	5.13667	0.29	0.2	0.23	0.24	0.4	0.37	0.08	0.283333	3.24	3.23	3.235	6.21	3.57	3.43	4.40333	10.27	13.76	11.49	11.84	6.14	16.44	13.45	12.01	3.33	6.2	6.87	5.46667	9.22	4.28	5.94
NRRL3_5358	aglB	AGL(α-1,4-galactosidase)	Galactomannan	8.56	10.47	13.33	10.7867	9.49	7.39	9.82	8.9	73.67	70.08	71.84	71.8633	82.67	87.3	93.22	87.73	26.11	27.72	27.23	27.02	40.04	41.47	42.08	41.1967	137.1	145.28	141.19	165.85	153.67	115.73	145.083	133.35	145.1	144.01	140.82	101.98	152.98	137.25	130.737	96.74	115.02	138.42	116.727	131.11	104.95	117.22
NRRL3_743	aglD	AGL(α-1,4-galactosidase)	Galactomannan	0.39	0.6	0.37	0.453333	0.37	0.23	0.51	0.37	6.95	7.81	6.52	7.09333	5.8	6.24	7.43	6.49	0.3	0.57	0.22	0.363333	0.17	0.16	0.44	0.256667	16.21	13.02	14.615	18.52	20.63	25.58	21.5767	12.27	16.11	17.14	15.1733	8.93	17.37	11.95	12.75	10.23	11.34	10.94	10.8367	9.04	6.08	7.22
NRRL3_8018	-	AGL(α-1,4-galactosidase)	Galactomannan	7.74	6.66	7.98	7.46	9.26	8.16	8.8	8.74	14.17	14.09	10.87	13.0433	11.54	13.19	13.7	12.81	4.49	6.24	5.67	5.46667	5.68	8.27	5.78	6.57667	12.46	12.07	12.265	11.5	13.23	15.79	13.5067	9.6	10.01	10.71	10.1067	11.7	11.42	11.09	11.4033	9.27	9.05	9.26	9.19333	13.07	12.58	10.01
NRRL3_8912	manA	MAN(β-1,4-endo-mannanase)	Galactomannan	13.71	10.29	13.37	12.4567	4.9	8.43	4.78	6.03667	3.79	6.38	5.51	5.22667	6.21	6.84	6.23	6.42667	11.47	6.56	8.12	8.71667	7.26	7.07	6.14	6.82333	16.46	18.63	17.545	14.65	14.38	8.71	12.58	5.99	5.49	7.21	6.23	5.4	3.82	3.79	4.33667	6.05	6.32	5.15	5.84	5.32	5.32	5.52
NRRL3_9051	mndB	MND(β-1,4-mannosidase)	Galactomannan	33.93	30.97	28.98	31.2933	22.58	20.87	22.61	22.02	139.73	128.66	110.99	126.46	116.85	120.7	114.56	117.37	7.47	7.73	8.39	7.86333	10.3	8.16	8.62	9.02667	39.31	42.81	41.06	38.74	40.65	52.5	43.9633	148	159.58	141.88	149.82	153.87	176.77	151.23	160.623	109.31	128.48	128.32	122.037	141.82	139.02	147.2
NRRL3_9612	mndA	MND(β-1,4-mannosidase)	Galactomannan	10.17	10.15	11.18	10.5	18.22	13.47	13.21	14.9667	45.3	40.6	31.61	39.17	34.31	40.93	37.93	37.7233	5.19	4.08	5.3	4.85667	7.57	10.13	9.02	8.90667	4.82	4.06	4.44	6.74	6.67	8.9	7.43667	37.22	42.96	39.83	40.0033	38.33	45.01	43.71	42.35	24.93	32.43	31.74	29.7	37.41	33.48	37.72
NRRL3_9622	-	AGL(α-1,4-galactosidase)	Galactomannan	0	0	0	0	0	0	0	0	0	0	0	0	0	0	0	0	0	0	0	0	0	0	0	0	0.19	0.09	0.14	0	0	0	0	0	0	0.1	0.0333333	0	0	0	0	0	0	0	0	0.14	0	0
NRRL3_6053	haeB	acetyl esterase	Hemicellulose	10.07	9.45	9.49	9.67	16.61	11.68	11.96	13.4167	29.93	30.26	29.07	29.7533	28.89	29.76	23.21	27.2867	5.75	5.55	2.74	4.68	3.46	4.59	2.72	3.59	15.21	12.6	13.905	17.31	13.56	17.33	16.0667	29.98	30.24	32.22	30.8133	24.18	29.09	25.68	26.3167	30.49	26.02	33.47	29.9933	21.36	26.67	26.63
NRRL3_6379	haeD	acetyl esterase	Hemicellulose	0.12	0.2	0.39	0.236667	0	0	0	0	14.04	6.81	0.96	7.27	4.11	6.04	4.18	4.77667	0.11	0	0	0.0366667	0	0	0.09	0.03	3.07	1.38	2.225	4.03	3.77	4.46	4.08667	11.35	35.4	22.92	23.2233	0.87	18.62	12.99	10.8267	3.17	8.77	12.59	8.17667	8.27	3.45	4.09
NRRL3_8786	haeC	acetyl esterase	Hemicellulose	0	0	0	0	0	0	0	0	0.41	0	0	0.136667	0	0.13	0	0.0433333	0	0.12	0	0.04	0	0	0	0	0	0	0	0	0	0	0	0	0	0.25	0.0833333	0	0	0	0	0	0	0	0	0	0	0
NRRL3_11752	sucA/suc1	SUC(invertase/β-fructofuranosidase)	Inulin	1547.43	1506	1767.15	1606.86	1023.02	1293.8	1359.68	1225.5	0.41	0.16	0.17	0.246667	0	0.08	0.41	0.163333	216.12	236.03	204.5	218.883	167.63	107.31	173.2	149.38	4.98	0.6	2.79	0.16	0.29	0	0.15	262.03	185.01	213.99	220.343	296.34	247.58	239.71	261.21	0.09	0.19	0.2	0.16	0.32	0.17	0.53
NRRL3_11821	sucC	SUC(invertase/β-fructofuranosidase)	Inulin	0	0	0	0	0	0	0.09	0.03	0	0	0.18	0.06	0	0.16	0	0.0533333	0	0	0	0	0	0	0	0	0.15	0	0.075	0.06	0.37	0.14	0.19	0	0	0	0	0	0	0.08	0.0266667	0	0	0	0	0	0	0
NRRL3_3087	inuE/inu1	INX(exo-inulinase)	Inulin	1817.07	1652.52	1679.9	1716.5	1087.86	1203.13	1329.13	1206.71	2.12	1.71	1.5	1.77667	1.49	2.01	1.71	1.73667	147.63	225.16	133.48	168.757	202.5	72.91	129.11	134.84	4.46	1.23	2.845	3.55	2.41	2.04	2.66667	1631.33	1178.97	1245.85	1352.05	2427.83	1774.37	1594.42	1932.21	2.4	1.01	0.83	1.41333	1.47	0.77	2.23
NRRL3_3595	sucB	SUC(invertase/β-fructofuranosidase)	Inulin	12.33	15.75	15.94	14.6733	24.2	19.64	21.28	21.7067	4.95	4.32	3.48	4.25	3.98	3.35	3.23	3.52	14.61	12.35	18.06	15.0067	20.14	16.47	15.98	17.53	3.14	3.9	3.52	4.51	2.46	3.22	3.39667	15.62	17.18	15.67	16.1567	14.28	15.21	17.99	15.8267	6.46	5.07	5.39	5.64	4.82	4.54	5.83
NRRL3_9884	inuA/inuB	INU(endo-inulinase)	Inulin	33.81	35.64	39.77	36.4067	21.02	28.37	30.27	26.5533	0.1	0	0.11	0.07	0	0	0	0	14.44	15.47	15.78	15.23	10.65	10.3	12.79	11.2467	0.19	0	0.095	0.27	0	0	0.09	5.69	6.34	7.25	6.42667	6.32	4.51	6.23	5.68667	0.11	0.12	0	0.0766667	0.26	0	0
NRRL3_1731	-	GUS(β-glucuronidase)	Not annotated	0	0	0	0	0	0.18	0	0.06	1.62	1.28	1.77	1.55667	2.79	1.46	2.52	2.25667	0	0	0	0	0	0	0	0	8.47	6.15	7.31	2.32	4.19	3.14	3.21667	4.36	3.49	3.63	3.82667	0.98	1.69	1.01	1.22667	2.13	1.59	1.37	1.69667	5.44	5.47	3.29
NRRL3_6203	-	GUS(β-glucuronidase)	Not annotated	3.29	2.74	5.75	3.92667	3.11	2.84	2.33	2.76	6.52	4.11	4.12	4.91667	7.03	6.6	4.48	6.03667	0.35	0.6	0.69	0.546667	0.32	0.6	0.33	0.416667	1.98	1.82	1.9	2.57	1.53	2.17	2.09	3.69	4.74	3.6	4.01	2.62	2.14	2.38	2.38	3.17	4.29	4.55	4.00333	3.53	3.7	4.19
NRRL3_8807	-	GUS(β-glucuronidase)	Not annotated	0.94	0.99	1.51	1.14667	1.16	0.39	0.69	0.746667	7.89	8.09	7.31	7.76333	5.28	7.27	7.93	6.82667	1.63	1.3	1.64	1.52333	1.64	3.47	2.65	2.58667	18.76	19.69	19.225	24.5	29.24	32.27	28.67	8.45	6.4	5.76	6.87	9.19	10.27	9.39	9.61667	5.82	6.5	9.26	7.19333	5.27	6.14	6.2
NRRL3_10238	-	GMC oxidoreductase	PBD_CAZy|AA_3_2	4.19	4.67	5.29	4.71667	6.93	7.21	6.35	6.83	5.67	7.46	7.87	7	4.95	6.67	7.32	6.31333	3.59	4.34	5.28	4.40333	4.13	4.12	4.25	4.16667	6.97	7.86	7.415	8.37	7.84	6.25	7.48667	8	6.86	9.47	8.11	4.26	5.95	5.58	5.26333	4.98	5.19	6.5	5.55667	5.39	5.76	8.72
NRRL3_10557	-	chalcone isomerase domain-containing protein	PBD_CAZy|Feruloyl esterase	74.4	67.56	75.02	72.3267	48.86	78.1	60.16	62.3733	48.16	41.52	37.92	42.5333	35.57	36.76	30.55	34.2933	79.02	112.1	99.42	96.8467	112.05	95.58	103.15	103.593	50.72	48.36	49.54	56.72	55.68	35.06	49.1533	41.6	40.22	36.39	39.4033	35.21	32.09	32.31	33.2033	34.5	33.19	36.14	34.61	32.4	31.06	33.13
NRRL3_10597	-	alcohol oxidase	PBD_CAZy|AA_3_3	0.05	0.24	0.12	0.136667	0.05	0.25	0.12	0.14	2.56	2.91	3.1	2.85667	0.58	0.69	0.42	0.563333	0.05	0.21	0.24	0.166667	0.07	0	0.08	0.05	16.42	12.21	14.315	11.6	18.23	10.17	13.3333	5	3.51	5.63	4.71333	1.65	1.55	1.27	1.49	3.87	2.48	3.91	3.42	0.54	0.12	0.39
NRRL3_11378	-	GMC oxidoreductase	PBD_CAZy|AA_3_2	27.08	26.02	21.81	24.97	17.31	11.75	12.99	14.0167	82.45	87.71	80.02	83.3933	76.04	73.21	80.31	76.52	4.44	4.83	5.45	4.90667	4.11	5.55	4.8	4.82	43.63	33.16	38.395	25.26	34.35	40.45	33.3533	74.73	73.12	69.93	72.5933	87.65	83.26	86.91	85.94	93.23	77.4	86.79	85.8067	91.71	89.47	88.97
NRRL3_1408	-	GMC oxidoreductase	PBD_CAZy|AA_3_2	11.15	11.22	12.99	11.7867	10.54	12.27	11.03	11.28	14.32	12.8	13.22	13.4467	19.39	17.25	15.75	17.4633	225.6	203.89	235.94	221.81	179.35	274.51	230.48	228.113	6.13	2.02	4.075	1.78	1.9	2.03	1.90333	16.79	11.63	16.03	14.8167	30	31.1	31.36	30.82	20.22	19.2	19.61	19.6767	29.38	20.35	29.12
NRRL3_2123	-	glycogen debranching enzyme	PBD_CAZy|GH_133, GH_13_25	24.93	17.68	25.71	22.7733	18	17.32	17.63	17.65	58.98	62.3	58.92	60.0667	71.29	69.68	68.89	69.9533	17.81	20.07	23.4	20.4267	26.92	41.97	33.81	34.2333	34.88	30.03	32.455	33.66	42.85	54.15	43.5533	59.41	55.49	57.45	57.45	79.93	75.3	72.07	75.7667	58.14	54.53	55.72	56.13	67.11	76.19	72.06
NRRL3_248	-	cell wall alpha-1,3-glucan synthase	PBD_CAZy|GH_13_22, GT_5	149.09	114.01	121.19	128.097	153.67	160.5	174.91	163.027	19.32	19.82	20.05	19.73	17.32	21.13	19.33	19.26	52.29	62.96	71.49	62.2467	42.93	51.2	58.32	50.8167	12.3	10.02	11.16	8.21	9.66	12.36	10.0767	23.47	20.21	25.78	23.1533	24.22	22.63	24.83	23.8933	31.69	36.33	26.91	31.6433	21	20.51	20.05
NRRL3_4199	-	alpha-amylase	PBD_CAZy|GH_13_1	57.32	57.78	57.59	57.5633	58.97	60.41	51.07	56.8167	0.49	0.79	0.22	0.5	0.12	0.07	0.35	0.18	13.59	17.73	16.53	15.95	10.28	25.38	14.57	16.7433	0.29	0.28	0.285	0.23	0.18	0.05	0.153333	0.77	0.47	0.51	0.583333	0.52	0.2	0.45	0.39	0	0.33	0.17	0.166667	0.45	0	0.45
NRRL3_4200	-	glycoside hydrolase family 13/glycosyltransferase family 5 protein	PBD_CAZy|GH_13_22 GT_5	47.65	36.28	41.15	41.6933	47.02	50.7	49.15	48.9567	1.25	1.32	1.04	1.20333	0.73	0.76	0.61	0.7	10.93	13.78	13.88	12.8633	11.44	20.12	17.3	16.2867	0.78	0.34	0.56	0.35	0.24	0.33	0.306667	0.86	0.71	0.75	0.773333	0.71	0.66	0.73	0.7	0.69	1.21	0.67	0.856667	0.85	0.93	0.96
NRRL3_4712	-	GMC oxidoreductase	PBD_CAZy|AA_3_2	2.6	2.57	3.64	2.93667	2.9	3.05	2.72	2.89	36.23	44.4	47.58	42.7367	64.54	60.92	65.28	63.58	2.75	3.53	3.12	3.13333	3.61	3.05	3.12	3.26	90.15	107.91	99.03	126.18	135.1	147.22	136.167	61.22	45.81	52.59	53.2067	102.51	103.59	97.99	101.363	53.58	56.2	58.61	56.13	77.11	89.58	86.89
NRRL3_5777	-	iron reductase domain protein	PBD_CAZy|AA_8	14.37	16.39	20.91	17.2233	17.13	18.67	20.33	18.71	8.98	9.5	11.89	10.1233	10.8	11	11.65	11.15	16.03	17.29	21.28	18.2	23.69	34.89	32.71	30.43	31.75	28.3	30.025	33.2	46.53	92.16	57.2967	15.73	12.14	16.91	14.9267	16.61	18.29	18.57	17.8233	14.02	12.5	15.6	14.04	16.12	16.35	13.97
NRRL3_5996	-	alpha-1,3 glucan synthase	PBD_CAZy|GH_13_22, GT_5	1.75	1.01	1.26	1.34	0.29	0.22	0.74	0.416667	0.38	0.34	0.6	0.44	0.37	0.14	0.17	0.226667	0.19	0.18	0.17	0.18	0.1	0.04	0.35	0.163333	2.15	3.44	2.795	3.69	7.86	14.27	8.60667	0.23	0.18	0.4	0.27	0.35	0.28	0.46	0.363333	0.44	0.47	0.52	0.476667	0.24	0.38	0.38
NRRL3_6626	-	GMC oxidoreductase	PBD_CAZy|AA_3_2	2.36	3.17	2.76	2.76333	3.53	3.25	4.07	3.61667	0.47	0.78	0.29	0.513333	1.76	1.15	1.19	1.36667	2.21	1.9	3.62	2.57667	2.52	2.65	1.86	2.34333	36.4	41.22	38.81	58.56	85.64	109.67	84.6233	1.95	1.09	3.2	2.08	2.37	2.28	3.8	2.81667	1.16	2.27	1.03	1.48667	3.68	3.73	2.87
NRRL3_7454	-	alpha-1,3-glucan synthase AgsA	PBD_CAZy|GH_13_22, GT_5	2.53	2.12	2.62	2.42333	5.88	5.39	4.48	5.25	0.18	0.47	0.34	0.33	0.17	0.75	0.5	0.473333	1.34	2.38	1.7	1.80667	1.4	3	2.85	2.41667	0.18	0.23	0.205	0.11	0.08	0.34	0.176667	0.2	0.35	0.44	0.33	0.61	0.33	0.26	0.4	0.73	0.28	0.49	0.5	0.64	0.31	0.65
NRRL3_7539	-	GMC oxidoreductase	PBD_CAZy|AA_3_2	11.99	10.52	8.78	10.43	6.37	3.07	3.58	4.34	90.52	96.79	81.07	89.46	104.38	91.62	96.81	97.6033	1.72	1.64	2.4	1.92	1.39	2.6	2.81	2.26667	99.17	91.85	95.51	73.57	75.5	63.52	70.8633	91.77	106.36	99.28	99.1367	82.13	73.4	75.91	77.1467	121.92	111.04	113.01	115.323	119.55	105.73	96.01
NRRL3_7994	-	GMC oxidoreductase	PBD_CAZy|AA_3_2	2.02	1.16	1.43	1.53667	1.46	1.48	0.67	1.20333	3.28	3.06	3.2	3.18	4.24	4.12	5.13	4.49667	1.65	2.13	2.06	1.94667	0.87	2.54	2.18	1.86333	7.74	11.89	9.815	7.68	5.73	6.57	6.66	2.55	3.3	4.02	3.29	3.96	3.09	6.22	4.42333	2.91	2.13	1.9	2.31333	3.56	3.87	3.96
NRRL3_836	-	iron reductase domain protein	PBD_CAZy|AA_8	0.19	0	0	0.0633333	0.09	0	0	0.03	0	0.1	0	0.0333333	0	0	0.11	0.0366667	0.18	0	0.11	0.0966667	0.12	0.23	0.15	0.166667	6.7	5.66	6.18	9.66	16.85	15.83	14.1133	0.1	0	0	0.0333333	0.45	0.1	0	0.183333	0.11	0	0	0.0366667	0.14	0.44	0.14
NRRL3_842	-	GMC oxidoreductase	PBD_CAZy|AA_3_2	13.07	13.66	13.65	13.46	18.09	18.05	18.27	18.1367	189.49	203.71	214.15	202.45	198.72	237.52	225.8	220.68	0.57	1.27	1.63	1.15667	1.39	2.13	1.99	1.83667	203.88	197.05	200.465	167.03	173.43	180.81	173.757	175.77	140.42	145.78	153.99	157.99	152.27	141.83	150.697	180.73	193.99	181.44	185.387	198.87	207.69	195.29
NRRL3_8773	-	GMC oxidoreductase	PBD_CAZy|AA_3_2	65.19	71.7	64.8	67.23	12.14	7.8	12.73	10.89	243.42	252.73	231.93	242.693	174.62	162.15	160.92	165.897	155.69	171.58	175.9	167.723	181.34	266.21	208.79	218.78	49.55	36.94	43.245	20.99	15	11.67	15.8867	226.27	192.69	212	210.32	184.53	165.8	159.38	169.903	308.3	307.7	278.06	298.02	239.29	272.42	233.65
NRRL3_9001	-	alpha-amylase	PBD_CAZy|GH_13_1	4.86	3.82	2.8	3.82667	4.03	4.2	4.27	4.16667	0.1	0	0.1	0.0666667	0.17	0.09	0	0.0866667	84.32	69.26	90.08	81.22	86.77	91.32	91.42	89.8367	1.86	0.39	1.125	0.25	0.34	0.08	0.223333	0.09	0.16	0.09	0.113333	0.08	0.09	0.18	0.116667	0	0.11	0.36	0.156667	0.25	0	0
NRRL3_9002	-	cell wall alpha-1,3-glucan synthase	PBD_CAZy|GH_13_22, GT_5	0.9	0.66	1	0.853333	1.5	1.66	1.4	1.52	0.02	0.04	0	0.02	0.11	0.1	0	0.07	21.43	22.43	27.32	23.7267	16.59	17.41	21.4	18.4667	0.26	0.03	0.145	0.01	0.04	0.02	0.0233333	0	0	0.02	0.00666667	0.03	0	0	0.01	0.04	0.02	0.08	0.0466667	0	0.17	0.08
NRRL3_952	-	1,4-alpha-glucan-branching enzyme	PBD_CAZy|CBM_48 GH_13	42.75	40.98	53.86	45.8633	90.6	60.33	74.44	75.1233	153.11	172.43	177.01	167.517	209.97	196.18	214.79	206.98	57.19	52.61	67.69	59.1633	69.52	91.63	76.51	79.22	206.57	216.49	211.53	181.13	232.47	311.54	241.713	189.99	144.22	160.18	164.797	251.01	241.11	236.38	242.833	155.57	137.77	145.03	146.123	200.71	223.77	213.2
NRRL3_10210	-	GMC oxidoreductase	PBD_CAZy|not annotated	0	0	0	0	0	0	0	0	0	0	0	0	0	0	0	0	0	0	0	0	0	0	0	0	0	0	0	0	0	0	0	0	0	0	0	0	0	0	0	0	0	0	0	0	0	0
NRRL3_2894	-	GMC oxidoreductase	PBD_CAZy|not annotated	0.07	0.02	0	0.03	0	0	0	0	0	0.07	0.16	0.0766667	0	0	0	0	0	0	0	0	0	0	0	0	0	0	0	0	0	0	0	0	0	0	0	0	0.07	0	0.0233333	0	0	0	0	0	0	0
NRRL3_2966	-	GMC oxidoreductase	PBD_CAZy|not annotated	0	0	0.08	0.0266667	0	0.17	0.33	0.166667	0	0.08	0	0.0266667	0.14	0	0.08	0.0733333	0	0	0	0	0	0.09	0.06	0.05	0	0	0	0	0	0.07	0.0233333	0	0	0.08	0.0266667	0	0	0.15	0.05	0.26	0	0	0.0866667	0.11	0	0
NRRL3_3162	-	GMC oxidoreductase	PBD_CAZy|not annotated	0.15	0.18	0.09	0.14	0.22	0.09	0	0.103333	0	0.32	0.18	0.166667	0.22	0.33	0.17	0.24	0.14	0.44	0.17	0.25	0.1	0.55	0	0.216667	0	0	0	0	0	0	0	0.24	0	0.31	0.183333	0.21	0.49	0	0.233333	0	0.1	0.11	0.07	0.33	0.17	0.33
NRRL3_3391	-	GMC oxidoreductase	PBD_CAZy|not annotated	0.52	0.31	0.25	0.36	0.07	0.26	0.08	0.136667	1.27	0.79	0.88	0.98	0.51	0.32	0	0.276667	0.14	0.07	0.25	0.153333	0.38	0.27	0.17	0.273333	0.05	0	0.025	0	0	0	0	0.31	0.92	0.77	0.666667	0.14	0.4	0.38	0.306667	1.15	1.28	2.19	1.54	0.32	0.51	0.65
NRRL3_3828	-	GMC oxidoreductase	PBD_CAZy|not annotated	0.52	0.45	0.22	0.396667	0.94	1.14	0.44	0.84	1.19	1.18	1.77	1.38	1.92	2.11	1.9	1.97667	1.03	0.76	1.08	0.956667	1.17	0.94	0.84	0.983333	8.02	6.94	7.48	10.36	9.51	7.31	9.06	2.23	2.29	1.28	1.93333	1.77	2.45	2.02	2.08	1.54	3.27	1.92	2.24333	1.8	2.38	1.43
NRRL3_3873	-	GMC oxidoreductase	PBD_CAZy|not annotated	0.07	0.07	0	0.0466667	0.13	0.08	0	0.07	0.15	0.07	0	0.0733333	0.07	0.07	0	0.0466667	0.06	0	0.3	0.12	0.26	0.81	0.15	0.406667	0.09	0	0.045	0.5	0.4	0.12	0.34	0.14	0.39	0	0.176667	0.13	0	0.21	0.113333	0	0	0.19	0.0633333	0.1	0	0.2
NRRL3_3955	-	GMC oxidoreductase	PBD_CAZy|not annotated	0	0.02	0	0.00666667	0	0	0.07	0.0233333	0	0.07	0	0.0233333	0	0	0	0	0	0	0	0	0	0	0.05	0.0166667	0.04	0.06	0.05	0	0	0	0	0	0	0	0	0	0	0	0	0	0	0	0	0	0	0
NRRL3_4261	-	GMC oxidoreductase	PBD_CAZy|not annotated	9.06	8.29	15.07	10.8067	0.96	2.76	1.05	1.59	0	0	0.25	0.0833333	0.56	0.54	1.13	0.743333	1.8	2.7	2.46	2.32	1.65	1.55	1.57	1.59	0.29	0.07	0.18	0.21	0.21	0	0.14	0.45	0.48	0.37	0.433333	0	0.08	0.3	0.126667	0.08	0.28	0.7	0.353333	0.42	0.49	0.42
NRRL3_5328	-	GMC oxidoreductase	PBD_CAZy|not annotated	3.53	2.28	1.27	2.36	2.46	2.29	2.31	2.35333	0.17	0.08	0	0.0833333	0.15	0	0.25	0.133333	0.21	0.22	0	0.143333	0.1	0.27	0.06	0.143333	1.94	2.34	2.14	4.17	2.37	2.29	2.94333	0.16	0.14	0.08	0.126667	0	0.24	0	0.08	0.18	0.2	0.11	0.163333	0	0.17	0
NRRL3_6220	-	GMC oxidoreductase	PBD_CAZy|not annotated	0	0.18	0	0.06	0.07	0.18	0.08	0.11	0	0	0.35	0.116667	0	0	0	0	0.28	0.44	0.17	0.296667	0.19	0.09	0.23	0.17	0	0	0	0	0.07	0	0.0233333	0	0.07	0	0.0233333	0	0	0	0	0	0	0	0	0	0	0
NRRL3_8917	-	glucose oxidase	PBD_CAZy|not annotated	0.29	0.07	0.49	0.283333	0.41	0.17	0.41	0.33	0.41	0.15	0.08	0.213333	0.21	0.23	0.16	0.2	0.07	0	0.08	0.05	0	0	0	0	0.1	0.33	0.215	0.11	0.07	0.13	0.103333	0.22	0.27	0.07	0.186667	0.07	0.23	0	0.1	0.17	0.29	0.3	0.253333	0.1	0.49	0.21
NRRL3_9684	-	GMC oxidoreductase	PBD_CAZy|not annotated	0.42	0.44	0.58	0.48	0.33	0.3	0.29	0.306667	2.52	1.63	2.01	2.05333	1.67	0.92	0.67	1.08667	0.55	0.82	0.94	0.77	0.66	2.25	0.77	1.22667	1.1	0.31	0.705	0.5	0.92	0.08	0.5	1.33	1.7	1.49	1.50667	0.88	0.92	1.06	0.953333	3.73	2.48	1.8	2.67	2.1	1.94	1.87
NRRL3_9685	-	GMC oxidoreductase	PBD_CAZy|not annotated	0.07	0.15	0.17	0.13	0.36	0.09	0.08	0.176667	0	0	0	0	0.37	0.16	0	0.176667	0.28	0.29	0	0.19	0.29	0.45	0.45	0.396667	0	0	0	0.11	0.29	0	0.133333	0.16	0.71	0.15	0.34	0.07	0.16	0.15	0.126667	0	0.2	0.11	0.103333	0	0	0.11
NRRL3_9805	-	iron reductase domain protein	PBD_CAZy|not annotated	0	0	0	0	0	0.24	0	0.08	0	0	0	0	0	0	0	0	0	0	0	0	0	0	0	0	0	0	0	0	0	0	0	0	0	0	0	0	0	0	0	0	0	0	0	0	0	0
NRRL3_10115	-	RGL(rhamnogalacturonan lyase)	Pectin	0.46	0.34	0.52	0.44	0.75	0.08	0.07	0.3	4.47	3.76	2.63	3.62	2.05	3.54	5.07	3.55333	0.18	0.13	0.44	0.25	0.17	0.24	0.2	0.203333	4.21	4.12	4.165	2.89	4.24	2.86	3.33	3.67	5.1	4.05	4.27333	3	5.27	3.52	3.93	3.41	1.82	2.76	2.66333	3.89	3.29	3.54
NRRL3_1038	urhgB	URH(unsaturated rhamnogalacturonyl hydrolase)	Pectin	0.95	0.62	0.54	0.703333	0.73	0.67	0.11	0.503333	1.09	0.81	1.13	1.01	0.09	0.31	0.54	0.313333	0.09	0.56	0.32	0.323333	0.74	0.11	0.22	0.356667	7.18	8.54	7.86	16.56	14.16	10.99	13.9033	1.09	0.36	0.59	0.68	0.89	0.82	0.3	0.67	0.45	1.26	0.54	0.75	0.55	0.44	1.68
NRRL3_10498	-	EXG(exo 1,3 galactanase)	Pectin	2.47	3.72	2.91	3.03333	5.25	5.79	5.26	5.43333	15.64	20.44	22.32	19.4667	50.66	31.59	41.62	41.29	1.63	2.2	1.26	1.69667	1.99	1.74	1.25	1.66	473.25	438.87	456.06	563.15	681.42	747.68	664.083	38.06	35.25	38.34	37.2167	26.77	32.73	26.91	28.8033	46.74	39.49	42.36	42.8633	39.57	40.54	34.15
NRRL3_10558	-	RHA(α-rhamnosidase)	Pectin	0.53	0.25	0.37	0.383333	0.19	0.39	0.68	0.42	0.83	0.92	1.49	1.08	1.11	0.86	0.97	0.98	0.12	0	0	0.04	0.09	0.08	0.35	0.173333	6.52	9.7	8.11	7.59	8.41	6.04	7.34667	1.66	2.34	1.1	1.7	1.31	1.5	0.89	1.23333	1.58	1.93	1.59	1.7	1.83	0.91	1.07
NRRL3_10559	rgxC	RGX(exo-rhamnogalacturonase)	Pectin	0.29	0.07	0.55	0.303333	0.09	0.11	0.11	0.103333	0.22	0.31	0.35	0.293333	0	0	0.11	0.0366667	0.09	0.29	0	0.126667	0	0	0	0	1.86	1.61	1.735	3.04	2.7	2.71	2.81667	0.41	1.21	0.61	0.743333	0.46	0.32	0.51	0.43	0.23	0.26	0.55	0.346667	0.14	0.22	0
NRRL3_10643	galA	GAL(β-1,4-endo-galactanase)	Pectin	3.75	3.8	3.39	3.64667	6.75	2.64	3.13	4.17333	5.01	5.21	4.3	4.84	7.77	6.93	6.49	7.06333	3.04	2.43	3.76	3.07667	2.42	3.47	3.71	3.2	12.75	9.97	11.36	26.2	19.59	16.57	20.7867	9	5.73	7.64	7.45667	4.23	6.75	6.62	5.86667	8.63	7.31	8.12	8.02	7.66	2.87	4.6
NRRL3_1071	lacE	LAC(β-1,4-galactosidase)	Pectin	0.13	0.03	0	0.0533333	0.16	0.1	0	0.0866667	0.43	0.09	0	0.173333	0.25	0.27	0.14	0.22	0.12	0.08	0	0.0666667	0.22	0	0.06	0.0933333	0.77	0.65	0.71	0.71	1.16	1.46	1.11	0.44	0.92	0.61	0.656667	0.2	0.91	0.39	0.5	0.05	0.45	0.59	0.363333	0.43	0	0.18
NRRL3_10808	-	EXG(exo 1,3 galactanase)	Pectin	9.71	10.64	11.26	10.5367	21.53	21.51	20.01	21.0167	18.74	22.19	22.47	21.1333	27.16	26.76	22.86	25.5933	37.1	25.63	31.22	31.3167	25.49	44.95	35.29	35.2433	21.38	23.46	22.42	26.51	23.33	17.28	22.3733	17.34	21.33	17.36	18.6767	18.37	16.11	18.28	17.5867	24.71	24.85	26.21	25.2567	22.3	29.51	21.05
NRRL3_11451	-	RHA(α-rhamnosidase)	Pectin	0.06	0.02	0.06	0.0466667	0	0.07	0.13	0.0666667	0.06	0.06	0.07	0.0633333	0	0	0.06	0.02	0	0	0	0	0	0	0	0	0.23	0	0.115	0.08	0.11	0.05	0.08	0.12	0.05	0	0.0566667	0.05	0	0.12	0.0566667	0	0	0.4	0.133333	0.08	0	0.17
NRRL3_11738	lacC	LAC(β-1,4-galactosidase)	Pectin	0.13	0.23	0.05	0.136667	0.32	0.3	0.53	0.383333	2.83	2.74	2.64	2.73667	3.77	2.69	3.5	3.32	0.24	0.29	0.19	0.24	0.27	0.25	0.26	0.26	1.28	1.77	1.525	1.21	0.79	1.47	1.15667	1.71	1.76	1.65	1.70667	2.29	2.4	2.36	2.35	1.5	1.95	1.24	1.56333	2.27	1.93	2.1
NRRL3_11789	-	EXG(exo 1,3 galactanase)	Pectin	2.56	2.14	1.51	2.07	4.46	3.71	3.32	3.83	11.41	8.2	10.98	10.1967	11.76	15.86	15.1	14.24	0.46	0.47	0	0.31	0.16	0.73	0.74	0.543333	3.31	2.01	2.66	3.6	3.72	4.9	4.07333	10.03	8.95	7.82	8.93333	6.98	5.91	6.83	6.57333	10.28	11.16	11.34	10.9267	8.7	16.47	10.73
NRRL3_11790	rhgC	RHG(endo-rhamnogalacturonase)	Pectin	0	0.1	0.21	0.103333	0.09	0	0	0.03	0.43	0.3	0.67	0.466667	0.47	0.21	0.43	0.37	0	0	0	0	0	0	0	0	0.71	0.09	0.4	0.42	1.31	0.42	0.716667	0.3	0	0.2	0.166667	0	0	0.59	0.196667	0.45	0.88	0	0.443333	0.28	0.43	0.42
NRRL3_1237	pelD	PEL(pectin lyase)	Pectin	1.96	2.38	3.14	2.49333	5.46	2.3	1.29	3.01667	10.71	11.34	11.61	11.22	6.49	4.81	4.64	5.31333	0.1	0	0	0.0333333	0	0.25	0	0.0833333	0.56	0.66	0.61	0.91	0.71	0.65	0.756667	7.62	9.44	9.81	8.95667	3.97	4.89	4.06	4.30667	8.58	6.43	6.25	7.08667	5.1	3.3	4.99
NRRL3_169	rgaeA	RGAE(rhamnogalacturonan acetyl esterase)	Pectin	1.32	0.97	0.37	0.886667	0.64	0.97	1.88	1.16333	4.53	5.29	8.03	5.95	10.09	6.99	8.56	8.54667	0.31	0.64	1.29	0.746667	0.43	0	0.38	0.27	168.09	190.91	179.5	263.56	186.85	149.41	199.94	8.78	10.56	8.89	9.41	4.65	5.88	4.97	5.16667	6.48	8.77	8.62	7.95667	6.5	4.54	5.82
NRRL3_1739	ughA	UGH(unsaturated glucuronyl hydrolase)	Pectin	0	0.07	0	0.0233333	0	0	0	0	0	0	0.11	0.0366667	0	0	0	0	0	0	0	0	0	0	0	0	0.06	0	0.03	0	0	0	0	0.1	0	0	0.0333333	0	0	0.4	0.133333	0	0	0.27	0.09	0	0	0.14
NRRL3_2162	-	RHA(α-rhamnosidase)	Pectin	11.39	11.4	13.83	12.2067	14.35	15.42	12.79	14.1867	54.42	47.59	52.24	51.4167	58.54	58.8	52.88	56.74	12.61	11.69	13.61	12.6367	10.08	15.09	14.46	13.21	45.85	52.86	49.355	57.68	40.28	38.04	45.3333	47.73	46.25	49.81	47.93	53.92	50	48.55	50.8233	53.56	58.24	60.16	57.32	61.53	52.87	66.04
NRRL3_2479	lacB	LAC(β-1,4-galactosidase)	Pectin	3.77	2.7	3.02	3.16333	2.61	2.38	2.41	2.46667	48.27	55.27	56.97	53.5033	46.82	44.96	45.22	45.6667	0.87	1.24	1.37	1.16	1.64	1.23	1.16	1.34333	13.04	14.08	13.56	10.44	11.1	11.3	10.9467	53.03	60.17	56.49	56.5633	39	34.27	33.46	35.5767	48.98	51.1	48.46	49.5133	39.88	40.38	42.75
NRRL3_2571	pgaI	PGA(endo-polygalacturonase)	Pectin	19.05	17.44	13.84	16.7767	9.46	10.02	8.66	9.38	7.13	6.42	7.12	6.89	5.92	3.26	5.99	5.05667	0.22	0.34	0.26	0.273333	0	0.56	0.18	0.246667	10.59	10.04	10.315	9.4	8.08	7.24	8.24	4.57	5.51	5.38	5.15333	3.36	5.23	4.32	4.30333	4.95	4.14	3.75	4.28	3.87	3.97	4.24
NRRL3_263	pgaD	PGA(endo-polygalacturonase)	Pectin	1.31	1.22	1.76	1.43	1.66	0.87	1.96	1.49667	1.31	2.1	2.53	1.98	2.34	2.31	2.4	2.35	1.53	1.28	1.55	1.45333	1.16	2.27	1.62	1.68333	5.35	8.64	6.995	8.68	8.08	5.87	7.54333	2.22	2.9	3.23	2.78333	2.31	1.86	3.32	2.49667	2.83	2.29	2.31	2.47667	2.99	3.01	3.37
NRRL3_2630	lacA	LAC(β-1,4-galactosidase)	Pectin	0.94	1.15	1.07	1.05333	1.07	0.82	0.93	0.94	49.24	33.61	16.46	33.1033	25.73	36.5	35.13	32.4533	1.61	2.36	2.79	2.25333	3.01	3.56	3.5	3.35667	9.85	9.55	9.7	11.85	15.53	12.46	13.28	102.51	155.9	142.32	133.577	31.71	128.72	97.28	85.9033	23.3	42.28	49.58	38.3867	44.16	25.69	33.96
NRRL3_2832	rgxA	RGX(exo-rhamnogalacturonase)	Pectin	1.45	1.64	1.31	1.46667	0.65	0.91	0.22	0.593333	1	0.72	0.8	0.84	0.1	0.95	0.87	0.64	0.18	0.09	0.11	0.126667	0.12	0.23	0.15	0.166667	0.99	0.27	0.63	1.79	0.57	1.73	1.36333	0.61	0.56	0.9	0.69	0.27	1.25	0.91	0.81	0.46	0.39	1.5	0.783333	0.71	0.89	0.71
NRRL3_2835	pgaE	PGA(endo-polygalacturonase)	Pectin	2.28	4.13	1.84	2.75	3.67	2.04	1.73	2.48	0.25	0.23	0.9	0.46	0.64	0.47	0.74	0.616667	0.71	0.42	0	0.376667	0.84	1.31	0.5	0.883333	2.14	4.08	3.11	2.42	0.64	2.34	1.8	0.23	1.04	0.9	0.723333	0.51	1.17	0.23	0.636667	0.39	1.01	0.46	0.62	0.32	0.5	0
NRRL3_3144	pgaX	PGX(exo-polygalacturonase)	Pectin	0.75	0.55	0.76	0.686667	0.73	0.59	0.29	0.536667	2.39	2.59	2.28	2.42	2.47	2.36	1.6	2.14333	0.86	0.57	1.02	0.816667	0.97	0.81	0.38	0.72	2.79	3.06	2.925	2.97	1.73	3.3	2.66667	1.22	2.08	1.04	1.44667	1.18	2.17	1.48	1.61	2.09	2.22	2.36	2.22333	2.44	0.96	1.6
NRRL3_3279	-	RHA(α-rhamnosidase)	Pectin	2.21	1.79	2.2	2.06667	2.76	2.72	4.42	3.3	9.01	12.4	11.01	10.8067	13.82	13.29	16.97	14.6933	0.3	0.31	0.18	0.263333	0.9	0.46	0.25	0.536667	0.84	1.38	1.11	1.64	1.33	1.55	1.50667	6.92	8.45	9.67	8.34667	13.49	11.35	9.69	11.51	6.74	8.17	8.75	7.88667	11.87	17.69	13.32
NRRL3_3855	-	ABN(endo-arabinanase)	Pectin	0.27	0.05	0	0.106667	0.26	0.16	0.15	0.19	246.15	289.42	281.95	272.507	657.73	403.26	409.13	490.04	0	0	0	0	0	0	0	0	2478.26	2007.72	2242.99	2241.37	2547.27	2152.31	2313.65	515.5	463.38	384.64	454.507	693.77	560.04	486.28	580.03	496.01	339.97	353.94	396.64	681.42	701.9	652.54
NRRL3_3924	-	RHA(α-rhamnosidase)	Pectin	0.24	0.08	0	0.106667	0	0	0.14	0.0466667	0	0.13	0	0.0433333	0	0.26	0	0.0866667	0	0	0	0	0	0	0	0	0.08	0	0.04	0	0	0	0	0	0	0	0	0	0	0	0	0	0.16	0	0.0533333	0	0	0
NRRL3_4000	pgaII	PGA(endo-polygalacturonase)	Pectin	0	0.17	0.42	0.196667	0.48	0.14	0.14	0.253333	0	0	0	0	0.12	0	0.56	0.226667	0.35	0	0	0.116667	0.16	0	0.09	0.0833333	0.5	0	0.25	0.09	0	0	0.03	0	0.12	0	0.04	0	0	0	0	0.29	0	0	0.0966667	0	0.28	0.18
NRRL3_4153	pelF	PEL(pectin lyase)	Pectin	30.38	28.26	28.37	29.0033	25.77	27.3	32.26	28.4433	55.39	53.06	49.58	52.6767	61.77	56.76	58.43	58.9867	21.91	23.07	23.87	22.95	30.67	23.65	30.89	28.4033	40	49.38	44.69	56.4	43.33	46.64	48.79	54.13	59.34	60.11	57.86	52.13	61.53	49.36	54.34	71.33	66.21	67.08	68.2067	70.22	54.59	60.34
NRRL3_4245	-	RHA(α-rhamnosidase)	Pectin	0.05	0	0.06	0.0366667	0	0	0	0	0	0	0	0	0.05	0	0	0.0166667	0	0	0	0	0	0	0	0	0	0	0	0	0.05	0	0.0166667	0	0	0	0	0	0	0	0	0	0	0	0	0	0	0
NRRL3_4303	rhgF	RHG(endo-rhamnogalacturonase)	Pectin	0.08	0.03	0	0.0366667	0	0	0	0	0	0	0	0	0	0	0	0	0	0	0	0	0	0	0	0	0	0	0	0	0	0	0	0	0	0	0	0	0	0	0	0	0	0	0	0	0	0
NRRL3_4568	lacD	LAC(β-1,4-galactosidase)	Pectin	0.04	0.05	0	0.03	0.11	0	0.09	0.0666667	0.18	0.33	0.5	0.336667	0.6	0.42	0.35	0.456667	0	0.11	0	0.0366667	0.1	0	0.06	0.0533333	1.69	2.91	2.3	3.03	2.3	2.23	2.52	1.08	1.06	0.95	1.03	0.32	0.54	0.48	0.446667	0.68	0.71	0.65	0.68	1.06	0.53	0.62
NRRL3_4608	-	ABN(endo-arabinanase)	Pectin	3.11	3.95	4.4	3.82	7.28	4.17	4.29	5.24667	2.79	2.97	2.37	2.71	2.63	3.62	2.51	2.92	0.31	1.51	2.84	1.55333	3	1.61	1.18	1.93	2.49	2.95	2.72	3.29	3.5	3.28	3.35667	3.59	2.02	2.65	2.75333	2.4	2.16	1.96	2.17333	2.91	4.72	3.13	3.58667	3.08	2.29	0.98
NRRL3_5252	-	PME(pectin methyl esterase)	Pectin	2.35	1.62	2.03	2	3.24	1.58	1.65	2.15667	2.56	2.75	1.99	2.43333	1.66	1.94	1.39	1.66333	2.93	1.31	2.62	2.28667	0.87	2.03	1.96	1.62	2.36	2.05	2.205	1.24	1.21	2	1.48333	3.04	1.92	3.02	2.66	1.68	1.45	1.28	1.47	2	1.49	2.05	1.84667	0.82	1.54	1.65
NRRL3_5260	pgxC	PGX(exo-polygalacturonase)	Pectin	5.01	6.1	3.73	4.94667	6.16	6.75	5.81	6.24	5.6	5.69	4.8	5.36333	4.62	6.13	5.77	5.50667	3.58	3.42	3.32	3.44	4.67	3.21	2.68	3.52	5.72	4.49	5.105	8.91	7.03	7.92	7.95333	9.89	7.83	6.18	7.96667	4.31	3.56	5.31	4.39333	4.82	7.79	5.86	6.15667	7.61	8.55	3.29
NRRL3_5407	abnC	ABN(endo-arabinanase)	Pectin	110.22	94	161.16	121.793	16.4	26.09	23.9	22.13	986.52	1195.2	1721.84	1301.19	1703.25	1365.02	1584.68	1550.98	12.26	20.68	10.15	14.3633	20.19	15.09	17.57	17.6167	4046.68	3005.11	3525.89	4235.95	4969.28	4747.33	4650.85	1623.05	1505.02	1585.16	1571.08	1763.22	1498.36	1753.73	1671.77	2217.05	1906.04	1889.14	2004.08	2003.5	2594.83	2060.7
NRRL3_5859	pgaB	PGA(endo-polygalacturonase)	Pectin	28.9	27.18	26.86	27.6467	21.03	30.83	26.1	25.9867	4.83	4.64	4.07	4.51333	3.72	4.71	4.64	4.35667	20.5	16.67	14.75	17.3067	11.92	20.25	20.25	17.4733	3.88	4.18	4.03	2.96	3.83	2.25	3.01333	2.5	3.49	2.72	2.90333	5.69	6.04	4.03	5.25333	4.35	5.47	3.71	4.51	4.5	5.24	4.03
NRRL3_6141	abnB	ABN(endo-arabinanase)	Pectin	12.66	11.6	13.19	12.4833	9.15	7.21	8.02	8.12667	10.65	8.02	8.9	9.19	9.09	10.21	8.16	9.15333	5.91	8.53	9.66	8.03333	7.69	7.2	7.22	7.37	5.16	5.3	5.23	4.48	6.86	6.72	6.02	11.13	14.59	12.18	12.6333	9.09	10.34	10.89	10.1067	10.54	9.97	8.04	9.51667	8.83	12.02	7.31
NRRL3_6269	pelE	PEL(pectin lyase)	Pectin	1.16	1.04	0.92	1.04	7.82	3.53	3.16	4.83667	5.17	3.84	3.02	4.01	1.6	3.65	2.61	2.62	0	0	0	0	0	0	0	0	1.1	2.12	1.61	1.97	2.4	1.14	1.83667	5.07	5.2	4.68	4.98333	3.16	4.62	5.05	4.27667	5.24	5.23	6.86	5.77667	2.53	4.51	5.11
NRRL3_6304	-	RHA(α-rhamnosidase)	Pectin	0.89	1.09	1.01	0.996667	0.69	1.12	0.88	0.896667	1.63	0.95	1.34	1.30667	1.58	1.29	1.61	1.49333	0.67	0.98	0.73	0.793333	1.15	1.15	1.04	1.11333	0.36	0.16	0.26	0.09	0.18	0.32	0.196667	0.56	1.42	0.86	0.946667	0.84	0.83	0.56	0.743333	0.64	0.87	1.09	0.866667	1.21	0.82	0.35
NRRL3_6359	plyA	PLY(pectate lyase)	Pectin	0.6	0.66	0.68	0.646667	0.58	0.98	0.68	0.746667	0.68	1.66	0.43	0.923333	0.94	2.08	0.67	1.23	0.22	0.23	0.13	0.193333	0.46	0.29	0.18	0.31	12.35	13.14	12.745	9.91	10.95	5.89	8.91667	0.62	0.69	0.25	0.52	0.79	1.16	0.74	0.896667	1.28	0.79	0.17	0.746667	0.87	0.55	0.53
NRRL3_6782	pgaA	PGA(endo-polygalacturonase)	Pectin	3.87	2.79	1.91	2.85667	3.61	1.84	2.2	2.55	1.24	1.94	3.87	2.35	3.57	3.67	2.59	3.27667	9.6	11.75	8.87	10.0733	9.96	11.36	8.92	10.08	11.25	12.39	11.82	13.23	8.21	8.22	9.88667	3.27	2.42	4.63	3.44	3.75	2.22	3.39	3.12	4.31	2.41	3.92	3.54667	5.46	1.38	3.37
NRRL3_684	rglA	RGL(rhamnogalacturonan lyase)	Pectin	0.26	0.16	0.07	0.163333	0.06	0	0.07	0.0433333	0.08	0.42	0.31	0.27	0.32	0.14	0.3	0.253333	0	0.13	0	0.0433333	0	0	0	0	2.1	2.22	2.16	2.38	2.84	2.17	2.46333	2.05	1.44	1.09	1.52667	1.05	0.85	0.95	0.95	0.78	0.78	1.11	0.89	0.29	0.6	1.06
NRRL3_7094	abnD	ABN(endo-arabinanase)	Pectin	79.3	65.17	75.8	73.4233	43.62	47.35	48.02	46.33	16.28	18.04	17.56	17.2933	17.19	22.93	16.69	18.9367	50.4	76.49	80.08	68.99	57.93	56.51	57.39	57.2767	2.76	2.16	2.46	2.72	1.49	3.71	2.64	14.94	13.96	16.02	14.9733	18.08	16.79	19.78	18.2167	24.8	22.56	21.16	22.84	20.75	24.86	18.43
NRRL3_7469	xghA	XGH(xylogalacturonase)	Pectin	0	0.27	0.12	0.13	0.53	0.26	0.12	0.303333	1	0.12	0.78	0.633333	0.76	0.24	0.12	0.373333	0.72	0.53	0.49	0.58	1.13	0.4	0.58	0.703333	0.37	0.5	0.435	0.24	0.76	0.39	0.463333	0.57	0.73	0.23	0.51	0.1	0.47	0.23	0.266667	0.26	0.29	1.08	0.543333	0.48	1.01	0.32
NRRL3_7470	pmeB	PME(pectin methyl esterase)	Pectin	1.55	1.34	1.75	1.54667	1.25	0.91	1.47	1.21	3.11	1.8	2.61	2.50667	2.29	2.11	3.21	2.53667	0.73	1.26	0.72	0.903333	1.33	0.16	0.39	0.626667	2.29	3.2	2.745	3.83	2.93	2.89	3.21667	2.29	1.85	2.28	2.14	2.43	2.65	2.42	2.5	2	2.58	3.65	2.74333	1.89	1.19	3.23
NRRL3_7501	rgaeB	RGAE(rhamnogalacturonan acetyl esterase)	Pectin	5.6	4.18	5.31	5.03	5.57	4.03	2.47	4.02333	27.69	29.75	30.02	29.1533	25.29	25.51	32.6	27.8	4.39	1.58	1.01	2.32667	4.66	4.58	1.51	3.58333	34.03	35.75	34.89	41.47	50.92	42.07	44.82	39.57	32.62	39.87	37.3533	21.4	29.64	27.21	26.0833	34.84	29.06	29.58	31.16	27.66	26.93	28.68
NRRL3_7520	-	RHA(α-rhamnosidase)	Pectin	8.49	7.17	8.16	7.94	8.38	6.44	6.07	6.96333	9.3	10.27	10.98	10.1833	9.47	9.61	11.47	10.1833	3.14	3.31	2.32	2.92333	3.01	3.99	2.67	3.22333	5.95	6.05	6	5.19	5.91	7.1	6.06667	11.35	9.81	11.69	10.95	13.72	11.69	14.31	13.24	9.92	10.21	11.12	10.4167	10.45	11.08	11.51
NRRL3_824	abxA	ABX	Pectin	78.81	71.51	76.31	75.5433	33.91	35.44	40.13	36.4933	295.35	266.15	230.53	264.01	317.17	286.36	291.68	298.403	45.07	41.59	40.13	42.2633	52.36	95.18	72.92	73.4867	164.52	167.68	166.1	156.89	139	98.83	131.573	177.58	183.29	179.24	180.037	207.36	198.38	180.72	195.487	135.64	152.15	166.46	151.417	195.34	175.83	200.95
NRRL3_8281	pgxB	PGX(exo-polygalacturonase)	Pectin	0.09	0	0	0.03	0.17	0	0.1	0.09	1.43	0.76	0.53	0.906667	1.06	0.39	0.81	0.753333	0	0	0.1	0.0333333	0.12	0	0	0.04	3.22	4.67	3.945	2.52	2.64	3.36	2.84	0.93	1.45	0.74	1.04	1.34	0.77	1.02	1.04333	0.32	0.36	1.51	0.73	0.65	0.21	0.26
NRRL3_8325	pmeA	PME(pectin methyl esterase)	Pectin	0.74	1.28	1.32	1.11333	0.51	1.5	0.73	0.913333	0	0	0	0	0.1	0	0	0.0333333	0	0	0	0	0	0.13	0	0.0433333	0.14	0.97	0.555	0.47	0.63	0.1	0.4	0	0	0	0	0.2	0	0	0.0666667	0.13	0	0	0.0433333	0	0	0
NRRL3_839	urhgA	URH(unsaturated rhamnogalacturonyl hydrolase)	Pectin	4.49	6.11	6.1	5.56667	9.16	5.57	5.4	6.71	42.28	31.7	31.38	35.12	48.96	46.55	39.09	44.8667	3.12	3.25	3.14	3.17	2.15	1.08	2.74	1.99	20.25	24.1	22.175	19.67	15.68	17.93	17.76	25.3	26.97	16.49	22.92	38.73	34.08	32.8	35.2033	26.89	19.45	20.83	22.39	32.75	34.44	28.11
NRRL3_8631	rgxB	RGX(exo-rhamnogalacturonase)	Pectin	0	0	0	0	0	0	0	0	0	0	0	0	0	0	0	0	0	0	0	0	0	0	0	0	0	0	0	0	0	0.08	0.0266667	0	0.09	0	0.03	0.08	0	0	0.0266667	0	0	0	0	0	0	0
NRRL3_8701	-	GLN(exo 1,6 galactanase)	Pectin	0.78	1.14	1.32	1.08	1.31	1.48	1.77	1.52	9	9.24	5.88	8.04	7.66	8.02	10.41	8.69667	4.18	7.75	6.92	6.28333	8.38	5.15	6.95	6.82667	7.99	9.79	8.89	7.26	10.62	7.92	8.6	13.88	12.71	12.08	12.89	8.86	9.43	11.5	9.93	10.4	9.81	10.97	10.3933	12.18	13.36	10.85
NRRL3_8767	pelB	PEL(pectin lyase)	Pectin	11.92	13.07	11.96	12.3167	16.84	14.35	13.43	14.8733	10.69	7.58	11.58	9.95	12.25	13.94	14.83	13.6733	7.97	5.8	5.26	6.34333	4.23	5.2	6.72	5.38333	5.45	4.7	5.075	7.07	4.96	4.23	5.42	8.78	7.36	11.28	9.14	13.71	7.21	10.03	10.3167	10.88	10.79	11.16	10.9433	12.28	9.89	8.15
NRRL3_8805	pgaC	PGA(endo-polygalacturonase)	Pectin	0	0	0	0	0	0	0	0	0.12	0	0	0.04	0	0	0	0	0	0	0.23	0.0766667	0	0	0	0	0	0	0	0	0	0	0	0	0	0.33	0.11	0	0.23	0	0.0766667	0.25	0.14	0	0.13	0	0	0.15
NRRL3_9126	rhgA	RHG(endo-rhamnogalacturonase)	Pectin	2.53	2.81	3.6	2.98	3.79	2.86	1.38	2.67667	2.78	2.4	2.78	2.65333	1.2	2.24	2.85	2.09667	1.23	1	1.46	1.23	1.09	1.47	1.35	1.30333	0.96	2.06	1.51	1.59	1.48	1.26	1.44333	3.61	3.49	3.4	3.5	3.52	4.55	1.85	3.30667	2.23	3.61	2.38	2.74	2.05	3.01	1.93
NRRL3_92	abnA	ABN(endo-arabinanase)	Pectin	0	0.09	0	0.03	0	0	0	0	13.31	19.54	24.95	19.2667	26.9	14.81	22.3	21.3367	0	0.49	0	0.163333	0.16	0	0	0.0533333	86.97	92.63	89.8	115.56	87.82	71.17	91.5167	53.13	56.55	61.34	57.0067	40.47	39.85	57.46	45.9267	67.04	76.03	71.72	71.5967	64.42	95.86	66.78
NRRL3_9450	rhgE	RHG(endo-rhamnogalacturonase)	Pectin	0.51	0.94	0.29	0.58	0.49	0.4	0.19	0.36	1.75	1.73	0.91	1.46333	1.93	1.85	2.02	1.93333	0.64	1.49	1.14	1.09	0.33	0	0.91	0.413333	18.18	16.93	17.555	17.72	18.54	12.51	16.2567	2.04	0.89	0.79	1.24	0.64	0.92	1.24	0.933333	1.22	0.91	2.52	1.55	0.62	0.98	1.38
NRRL3_953	rhgB	RHG(endo-rhamnogalacturonase)	Pectin	2.13	2.12	2.23	2.16	2.93	1.96	2.24	2.37667	1.22	1.14	1.08	1.14667	0.67	1.24	1.03	0.98	2.34	3.62	3.04	3	3.52	3.66	3.06	3.41333	1.91	1.74	1.825	2.31	1.65	1.97	1.97667	1.98	1.16	1.18	1.44	1.07	1.15	0.63	0.95	1.17	0.91	0.54	0.873333	0.66	1.04	0.78
NRRL3_9530	exgD	EXG(exo 1,3 galactanase)	Pectin	16.02	15.65	15.96	15.8767	23.32	15.28	16.85	18.4833	7.23	8.33	8.28	7.94667	6.77	8.87	9.95	8.53	15.58	16.01	21.05	17.5467	20.84	24.9	24.71	23.4833	3.78	3.29	3.535	2.58	3.44	4	3.34	8.24	6.82	7.79	7.61667	7.02	8	8.94	7.98667	6.94	6.73	6.3	6.65667	4.77	7.12	6.17
NRRL3_9623	rhgD	RHG(endo-rhamnogalacturonase)	Pectin	0	0	0	0	0	0	0	0	0	0	0	0	0	0	0	0	0	0	0	0	0	0	0	0	0	0.14	0.07	0	0	0	0	0	0	0	0	0.07	0	0	0.0233333	0	0	0	0	0	0	0
NRRL3_965	pelA	PEL(pectin lyase)	Pectin	1.35	2.94	1.64	1.97667	4.21	2.56	2.95	3.24	3.21	2.78	2.71	2.9	3.17	2.82	3.05	3.01333	1.65	1.52	1.85	1.67333	2.27	1.38	1.42	1.69	6.21	6.75	6.48	11.3	8.8	5.3	8.46667	5.85	5.06	3.66	4.85667	5.27	2.8	5.07	4.38	4.33	6.35	4.54	5.07333	6.36	5	3.36
NRRL3_9810	pgxA	PGX(exo-polygalacturonase)	Pectin	0.17	0.27	0.1	0.18	0.08	0.1	0.39	0.19	0	0	0	0	0	0	0	0	0.4	0.75	0.76	0.636667	0.44	0.41	0.78	0.543333	0.12	0	0.06	0.13	0	0	0.0433333	0.09	0.82	0.27	0.393333	0.08	0.37	0.09	0.18	0	0	0	0	0	0	0
NRRL3_9811	pelC	PEL(pectin lyase)	Pectin	203.42	193.33	217.4	204.717	47.75	62.19	80.19	63.3767	0	0	0	0	0.1	0	0.59	0.23	0.1	0.61	0.12	0.276667	0.14	0.25	0.24	0.21	0	0.38	0.19	0	0	0	0	3.72	6.31	5.98	5.33667	3.06	3.06	3.38	3.16667	0	0	0	0	0.61	0	0
NRRL3_10865	abfC	ABF(α-arabinofuranosidase)	Pectin/Xylan	0.37	0.53	0.91	0.603333	0.35	0.78	0.42	0.516667	18.66	21.05	21.8	20.5033	24.34	23.54	26.44	24.7733	0.14	0.14	0.25	0.176667	0.19	0.44	0.17	0.266667	63.15	55.93	59.54	53.15	66.76	64.22	61.3767	28.28	24.92	24.82	26.0067	23.69	25.06	24.04	24.2633	26.06	21.98	20.95	22.9967	23.68	27.3	23.22
NRRL3_1606	abfA	ABF(α-arabinofuranosidase)	Pectin/Xylan	8.56	9.6	6.26	8.14	6.01	5.61	5.51	5.71	4.9	3.36	4.33	4.19667	3.85	2.53	3.55	3.31	1.77	2.82	2.38	2.32333	2.19	2.13	1.96	2.09333	2.35	2.31	2.33	3.45	2.42	1.97	2.61333	5.97	8.36	8.15	7.49333	5.38	7.13	4.84	5.78333	4.79	3.68	4.71	4.39333	4.22	2.02	3.79
NRRL3_2931	faeB	FAE(feruloyl esterase)	Pectin/Xylan	3	4.26	3.68	3.64667	7.44	5.43	5.26	6.04333	9.9	11.27	13.12	11.43	14.2	12.85	11.6	12.8833	2.48	4	3.44	3.30667	4.53	3.52	4.89	4.31333	6.06	7.07	6.565	7.43	5.32	4.76	5.83667	6.79	7.45	8.17	7.47	9.19	7.03	5.52	7.24667	8.16	5.81	7.38	7.11667	9.25	7.67	9.2
NRRL3_3768	abfB	ABF(α-arabinofuranosidase)	Pectin/Xylan	1.13	0.55	1.17	0.95	0.18	0.33	0	0.17	52.54	46.21	25.09	41.28	25.47	34.69	30.2	30.12	0.26	1.74	0.73	0.91	0.48	0.91	0.29	0.56	5.88	4.56	5.22	5.98	6.67	5.72	6.12333	69.08	85.88	69.8	74.92	43.98	63.07	55.24	54.0967	18.79	24.1	30.9	24.5967	30.14	17.45	22.37
NRRL3_431	-	FAE(feruloyl esterase)	Pectin/Xylan	7.18	6.82	5.54	6.51333	5.06	4.93	5.47	5.15333	5.7	6.27	7.47	6.48	8.62	7.69	9.47	8.59333	4.99	5.02	7.4	5.80333	4.06	3.69	4.13	3.96	11.48	12.5	11.99	19.56	14.22	18.25	17.3433	8.58	9.02	10.06	9.22	6.5	7.36	8.72	7.52667	6.04	8.61	8.77	7.80667	10.46	8.83	9.64
NRRL3_6387	abfE	ABF(α-arabinofuranosidase)	Pectin/Xylan	1.52	1.34	1.37	1.41	1.41	1.36	1.45	1.40667	1.18	0.39	0.72	0.763333	0.6	0.66	0.69	0.65	1.7	2.01	1.35	1.68667	1.8	2.35	2.41	2.18667	0.08	0.17	0.125	0.31	0.06	0.11	0.16	1.27	1.04	0.94	1.08333	0.86	0.92	0.32	0.7	0.14	0.16	0.17	0.156667	0.8	0.56	0.36
NRRL3_64	abfD	ABF(α-arabinofuranosidase)	Pectin/Xylan	0	0	0	0	0	0	0	0	0	0	0	0	0	0	0	0	0	0	0	0	0	0	0	0	0	0	0	0.09	0	0	0.03	0	0	0	0	0	0	0	0	0	0	0	0	0	0	0
NRRL3_7	faeA	FAE(feruloyl esterase)	Pectin/Xylan	0.16	0.32	0	0.16	1.35	0.92	0.18	0.816667	49.08	2.5	0.19	17.2567	3.23	4.75	3.52	3.83333	0	0	0	0	0	0	0	0	0.42	2	1.21	5.66	0.77	1.26	2.56333	6.67	110.91	25.23	47.6033	1.91	95.51	38.91	45.4433	2.23	12.24	19.16	11.21	38.46	4.65	8.03
NRRL3_8010	-	FAE(feruloyl esterase)	Pectin/Xylan	0	0.03	0	0.01	0	0	0	0	0	0	0.21	0.07	0.09	0	0	0.03	0	0	0.19	0.0633333	0	0	0	0	0	0	0	0	0	0	0	0	0	0.09	0.03	0.08	0	0	0.0266667	0	0	0.12	0.04	0	0	0
NRRL3_8993	faeC	FAE(feruloyl esterase)	Pectin/Xylan	0.17	0.06	0	0.0766667	0	0	0	0	0.2	0.74	0	0.313333	0	0.19	0.39	0.193333	0	0	0	0	0	0	0	0	0.94	0.79	0.865	1.41	0.68	1.55	1.21333	0	1.82	0.36	0.726667	0	0.75	0.18	0.31	0	0	0	0	0.25	0	0.51
NRRL3_10609	agdF	AGD(α-glucosidase)	Starch	0.83	1.17	0.69	0.896667	3.1	1.24	0.88	1.74	10.39	9.6	9.4	9.79667	6.23	4.87	6.25	5.78333	0	0.16	0.43	0.196667	0.29	0.2	0.38	0.29	1.39	1.12	1.255	1.52	1.47	2.28	1.75667	17.74	14.13	12.57	14.8133	11.56	11.72	9.9	11.06	12.07	7.07	9.07	9.40333	8.72	8	8.88
NRRL3_1282	agdD	AGD(α-glucosidase)	Starch	0.21	0.2	0	0.136667	0.07	0.5	0	0.19	0.33	0.91	0.76	0.666667	0.56	1.16	1.12	0.946667	0	0	0	0	0.18	0	0	0.06	0.92	1.5	1.21	1.32	0.7	1.02	1.01333	0.67	1.09	1.62	1.12667	0.94	0.69	0.59	0.74	1.44	1.8	0.7	1.31333	1.35	1.3	1.15
NRRL3_249	amyA	AMY(α-amylase)	Starch	203.73	220.83	200.86	208.473	230.55	198.09	222.31	216.983	103.81	114.96	140.3	119.69	127.25	134.4	135.27	132.307	193.9	186.07	214.13	198.033	187.25	190.87	190.26	189.46	128.82	129.39	129.105	155.4	139.28	160.52	151.733	156.1	139.84	172.77	156.237	147.92	147.26	138.58	144.587	150.04	155.85	142.18	149.357	150.69	158.12	150.96
NRRL3_250	amyE	AMY(α-amylase)	Starch	6.68	5.63	10.15	7.48667	5.31	7.07	4.99	5.79	2.1	2.59	1.32	2.00333	2.33	1.35	2.07	1.91667	3.31	5.04	5.11	4.48667	3.55	6.08	5.73	5.12	0.4	1.32	0.86	0.82	0.19	0.35	0.453333	2.32	2.25	2.65	2.40667	2.77	3.11	4.29	3.39	3.43	3.75	3.51	3.56333	3.92	2.25	3.18
NRRL3_2524	agdB	AGD(α-glucosidase)	Starch	19.57	17.56	17.61	18.2467	14.05	10.45	11.53	12.01	327.42	386.12	432.2	381.913	447.28	360.92	432.49	413.563	9.35	7.46	8.96	8.59	5.7	10.22	8.41	8.11	289.03	250.37	269.7	208.13	234.82	218.18	220.377	506.95	490.57	493.4	496.973	379.04	369.37	368.44	372.283	585.67	570.63	550.97	569.09	416.6	429.18	412.99
NRRL3_2746	amyD	AMY(α-amylase)	Starch	3.26	2.95	4.24	3.48333	4.57	4.73	3.62	4.30667	3.64	4.24	2.02	3.3	2.44	3.07	2.39	2.63333	1.72	3.72	2.21	2.55	1.82	2.9	2.1	2.27333	2.02	2.92	2.47	2.83	1.19	3.36	2.46	3.25	4.87	5.28	4.46667	2.99	2.37	2.43	2.59667	6.32	5.92	3.99	5.41	2.99	3.41	2.08
NRRL3_4254	agdG	AGD(α-glucosidase)	Starch	0	0.12	0.41	0.176667	0.17	0.14	0	0.103333	0.07	0.13	0.07	0.09	0.06	0.39	0.13	0.193333	0.34	0.58	0.8	0.573333	0.31	0.51	0.82	0.546667	0.81	1.04	0.925	0.53	0.53	0.37	0.476667	0.06	0.17	0.12	0.116667	0.06	0	0	0.02	0.5	0.72	0	0.406667	0.26	0.27	0.35
NRRL3_475	agdE	AGD(α-glucosidase)	Starch	24.77	28.12	30.29	27.7267	33.54	29.34	29.87	30.9167	78.29	80.95	78.9	79.38	84.88	85.82	77.57	82.7567	72.48	69.88	82.63	74.9967	68.95	83.3	83.52	78.59	68.61	63.13	65.87	62.78	66.81	60.3	63.2967	91.61	75.85	71.31	79.59	115.05	106.32	100.82	107.397	74.06	71.02	64.17	69.75	83.42	91.15	84.45
NRRL3_5201	agdC	AGD(α-glucosidase)	Starch	5.16	5.39	6.34	5.63	3.6	4.39	6.8	4.93	12.14	15.99	13.66	13.93	10.32	11.45	10.2	10.6567	5.1	4.87	5.99	5.32	6.36	8.75	8.08	7.73	9.96	8.22	9.09	8.97	11.57	16.34	12.2933	27.29	17.71	26.03	23.6767	19.19	17.67	16.15	17.67	17.8	13.62	18.15	16.5233	12.75	12.17	10.44
NRRL3_7699	amyC	AMY(α-amylase)	Starch	12.62	10.92	12.97	12.17	10.93	9.92	10.05	10.3	11.21	9.73	7.83	9.59	9.85	10.23	12.07	10.7167	8.2	9.1	8.27	8.52333	6.6	7.57	6.19	6.78667	50.13	59.26	54.695	63.37	62.37	61.1	62.28	8.89	11.87	11.35	10.7033	8.91	9.82	7.39	8.70667	11.28	13.97	13.74	12.9967	10.93	12.63	11.21
NRRL3_7700	agdA	AGD(α-glucosidase)	Starch	78.47	73.11	74.64	75.4067	60.02	50.14	63.56	57.9067	58.25	48.67	48.51	51.81	34.2	39.97	35.67	36.6133	70.13	61.88	75.59	69.2	18.6	16.6	18.61	17.9367	30.24	34.21	32.225	32.27	22.94	30.54	28.5833	58.3	52.36	50.29	53.65	40.58	35.64	36.6	37.6067	50.15	46.18	42.72	46.35	32.95	37.76	35.61
NRRL3_8300	glaA	GLA(glucoamylase)	Starch	96.77	101.14	125.25	107.72	35.16	33.58	39.1	35.9467	28.12	27.61	30.8	28.8433	25.52	27.13	30.44	27.6967	151.57	164.26	154.89	156.907	31.18	23.87	29.23	28.0933	62.69	67.22	64.955	64.19	49.81	44.63	52.8767	32.08	31.05	30.39	31.1733	29.7	33.89	28.04	30.5433	27.49	22.6	24.82	24.97	25.54	26.04	24.51
NRRL3_8949	glaB	GLA(glucoamylase)	Starch	1.05	1.06	0.67	0.926667	1.26	0.92	1.34	1.17333	4.04	3.49	2.64	3.39	5.86	4.05	4.64	4.85	0.79	1.91	1.89	1.53	1.09	0.63	1.64	1.12	3.02	2.22	2.62	2.42	2.06	2.81	2.43	3.2	6.68	4.13	4.67	2.64	1.62	2.04	2.1	4.05	4.69	6.27	5.00333	2.38	2.4	3.94
NRRL3_9875	aamA	AMY(α-amylase)	Starch	4.35	4.81	5.8	4.98667	0.52	0.28	0.47	0.423333	0.41	0.25	0.64	0.433333	0.47	0.26	0.34	0.356667	2.28	3.36	2.32	2.65333	0.23	0	0.14	0.123333	5.92	9.06	7.49	1.99	0.53	0.48	1	1.8	2.05	1.42	1.75667	0.78	0.45	0.93	0.72	0.21	0.32	0.25	0.26	0.09	0.82	0.44
NRRL3_1396	-	AFC(α-l-fucosidase)	Xyloglucan	0.51	0.43	0.26	0.4	0.22	0.27	0.13	0.206667	0.65	0.3	0.27	0.406667	0.39	0.43	1.09	0.636667	0.27	0.89	0.76	0.64	0.51	0.55	0.74	0.6	2.6	2.56	2.58	1.6	2.42	2.71	2.24333	1.31	0.87	1	1.06	1.13	1.05	0.83	1.00333	0.41	0.45	0.4	0.42	1.08	0.92	1.59
NRRL3_1787	eglC	XG-EGL(xyloglucanase)	Xyloglucan	0.15	0.14	0.39	0.226667	0.14	0.12	0.17	0.143333	0.06	0	0	0.02	0	0.05	0	0.0166667	0.09	0	0.11	0.0666667	0.45	0.06	0.04	0.183333	0.1	0	0.05	0.11	0.1	0	0.07	0.05	0.1	0.1	0.0833333	0.14	0.16	0.41	0.236667	0.06	0.2	0	0.0866667	0.07	0	0
NRRL3_1918	xegA	XG-EGL(xyloglucanase)	Xyloglucan	16.55	12.83	20.73	16.7033	12.18	21.93	11.53	15.2133	18.52	15.79	11.61	15.3067	15.96	16.23	16.86	16.35	13.97	10.73	15.85	13.5167	17.42	17.81	15.84	17.0233	11.25	12.71	11.98	14.23	12.8	14.66	13.8967	18.93	23.12	19.17	20.4067	14.72	17.86	19.78	17.4533	19.48	16.56	18.59	18.21	18.16	15.1	14.91
NRRL3_2023	axlB	AXL(α-xylosidase)	Xyloglucan	9.11	9.45	10.15	9.57	9.85	8.83	9.57	9.41667	88.01	71.95	42.51	67.49	61.03	69.92	73.71	68.22	4.64	4.5	6.22	5.12	5.6	5.66	7.09	6.11667	53.36	48.99	51.175	37.36	47.68	50.74	45.26	88.47	125.78	103.68	105.977	57.22	126.41	114.13	99.2533	59.06	97.34	103.74	86.7133	106.37	88.63	75.07
NRRL3_268	axlA/xylS	AXL(α-xylosidase)	Xyloglucan	15.75	11.52	8.58	11.95	24.34	11.74	25.22	20.4333	93.53	43.96	11.73	49.74	21.68	36.55	23.72	27.3167	12.57	12.71	15.75	13.6767	13.63	21.76	20.28	18.5567	2.34	1.75	2.045	5.66	1.88	1.88	3.14	35.5	73.67	46.69	51.9533	10.19	57.44	39.39	35.6733	11.15	21.1	25.55	19.2667	22.31	10.82	12.65
NRRL3_7089	afcA	AFC(α-l-fucosidase)	Xyloglucan	4.1	5.04	3.74	4.29333	13.56	8.25	8.6	10.1367	222.91	178.88	131.21	177.667	162.66	196.95	176.13	178.58	1.79	2.02	2.61	2.14	2.68	2.76	1.99	2.47667	31.23	38.8	35.015	29.04	27.62	29.2	28.62	186.05	314.88	243.89	248.273	75.38	183.45	148.66	135.83	131.46	229.7	224.71	195.29	194.92	131.34	135.89
NRRL3_7382	-	AFC(α-l-fucosidase)	Xyloglucan	0.29	0.1	0.19	0.193333	0.05	0	0.06	0.0366667	3.19	1.4	0.14	1.57667	0.62	1.36	0.51	0.83	0	0	0	0	0	0.14	0	0.0466667	0.27	0.26	0.265	0.3	0.22	0.1	0.206667	0.89	5.55	2.66	3.03333	0.21	2.65	1.89	1.58333	0.2	1.44	1.21	0.95	1.25	0.26	0.34
NRRL3_819	eglA	XG-EGL(xyloglucanase)	Xyloglucan	8.94	7.15	7.43	7.84	5.69	2.37	3.07	3.71	13.88	3.24	3.2	6.77333	1.33	3.29	2.47	2.36333	1.26	1.15	0.38	0.93	0.43	1.02	0.13	0.526667	1.6	0.62	1.11	7.49	0.83	3.47	3.93	7.03	56.84	13.27	25.7133	3.96	34.02	20.66	19.5467	4.41	9.41	15.47	9.76333	16.22	2.71	1.98
NRRL3_8380	-	XG-EGL(xyloglucanase)	Xyloglucan	54.3	68.19	68.59	63.6933	14.49	20.54	15.28	16.77	15.98	12.67	20.15	16.2667	13.07	12.29	15.76	13.7067	91.07	149.84	97.85	112.92	110.49	123.28	109.54	114.437	6.97	3.24	5.105	10.61	4.18	4.12	6.30333	12.91	12.67	12.09	12.5567	4.16	8.02	9.92	7.36667	8.63	10.34	11.48	10.15	9.02	16.62	13.26
NRRL3_8392	-	XG-EGL(xyloglucanase)	Xyloglucan	1.54	1.64	0.63	1.27	1.76	1.48	1.91	1.71667	0	0.75	1.5	0.75	0.14	0.76	1.11	0.67	0.79	0.95	0.62	0.786667	0	1.69	0.43	0.706667	0.57	0.51	0.54	0.52	0.41	0.75	0.56	0.88	1.07	1.74	1.23	0.4	0.91	0.15	0.486667	0	0.93	0.59	0.506667	0.41	0	0
NRRL3_10522	dgdA	D-galactonate dehydratase	DeLey-Doudoroff galactosepathway	7.12	8.78	9.9	8.6	9.68	5.89	5.44	7.00333	28.04	36.7	30.07	31.6033	25.78	22.57	24.76	24.37	11.13	11.13	7.8	10.02	10.83	9.72	9.33	9.96	19.05	21.6	20.325	23	18.18	18.19	19.79	42.38	33.46	38.59	38.1433	32.82	37.18	37.84	35.9467	38.5	32.13	55.37	42	37.96	38.56	44.11
NRRL3_8012	dgdB	D-galactonate dehydratase	DeLey-Doudoroff galactosepathway	0.64	0.52	0.24	0.466667	0.41	0.13	1.1	0.546667	12.26	16.16	16.66	15.0267	10.04	10.24	9.79	10.0233	0	0	0.12	0.04	0	0.26	0.16	0.14	10.93	10.11	10.52	7.54	12.46	9.21	9.73667	23.47	16.17	15.66	18.4333	9.87	8.21	9.24	9.10667	11.1	7.98	13.31	10.7967	11.88	15.97	13.71
NRRL3_5649	gaaC	2-keto-3-deoxy-L-galactonate aldolase GaaC	D-galacturonic acid	11.19	13.74	9.96	11.63	9.57	9.02	9.38	9.32333	128.24	95.97	78.98	101.063	111.22	125.1	110.85	115.723	16.47	14.15	15.57	15.3967	12.61	14	9.68	12.0967	36.03	43.93	39.98	41.93	27.69	22.79	30.8033	61.97	55.96	50.99	56.3067	77.54	66.09	63.03	68.8867	41.6	40.14	52.88	44.8733	80.12	75.34	78.3
NRRL3_5650	gaaA	D-galacturonic acid reductase	D-galacturonic acid	25.31	34.88	26.13	28.7733	39.58	33.51	28.01	33.7	151.02	133.43	117.05	133.833	147.21	136.65	127.72	137.193	18.03	18.49	16.05	17.5233	16.98	17.16	13.66	15.9333	46.55	47.32	46.935	31.32	33.31	20.52	28.3833	108.35	118.65	110.6	112.533	77.73	70.59	66.05	71.4567	66.37	71.08	67.52	68.3233	123.35	120.86	115.65
NRRL3_6890	gaaB	L-galactonate dehydratase	D-galacturonic acid	66.47	64.84	68.66	66.6567	28.47	28.99	38.97	32.1433	77.88	71.25	53.12	67.4167	78.45	88.49	82.76	83.2333	60.67	57.74	58.87	59.0933	53.67	51.13	46.55	50.45	36.07	38.74	37.405	52.78	47.07	34.45	44.7667	38.79	33	34.85	35.5467	82.01	67.3	58.42	69.2433	26.8	28.23	32.81	29.28	74.43	56.44	64.99
NRRL3_6930	garB	D-galacturonate reductase	D-galacturonic acid	206.14	226.79	192.69	208.54	223.48	190.89	198.86	204.41	264.39	240.37	246.81	250.523	264.93	232.73	238.63	245.43	155.77	139.05	150.1	148.307	138.46	170.28	152.29	153.677	70.7	78.67	74.685	57.3	56.71	53.66	55.89	216.64	162.52	148.99	176.05	243.84	223.51	199.94	222.43	127.03	102.71	112.05	113.93	243.34	261.91	241.1
NRRL3_2224	gukA	gluconokinase	D-gluconate	76.71	98.1	57.82	77.5433	46.86	60.79	64.06	57.2367	61.16	67.43	58.88	62.49	123.51	75.42	85.54	94.8233	35.06	43.69	38.57	39.1067	29.03	20.08	24.57	24.56	88.28	76.87	82.575	56.41	79.88	76.21	70.8333	103.84	92.37	104.02	100.077	57.7	47.19	46.99	50.6267	58.65	62.37	51.03	57.35	98.33	97.18	77.62
NRRL3_11302	aldA	aldehyde dehydrogenase, ethanol utilization	ethanol	214.69	218.72	242.16	225.19	313.89	246.56	263.99	274.813	1420.44	1521.06	1514.57	1485.36	1697.64	1751.23	1813.78	1754.22	177.01	156.86	179.33	171.067	182.21	185.83	181.75	183.263	2978.46	3099.06	3038.76	3210.07	3094.06	2895.58	3066.57	1488.05	1175.25	1280.64	1314.65	2489.14	2239.75	2089.92	2272.94	1449.8	1353.16	1515.67	1439.54	2108.3	2223.36	2254.98
NRRL3_1492	alcB	alcohol dehydrogenase	ethanol	18.46	16.19	14.88	16.51	16.7	16.88	16.47	16.6833	556.38	621.15	588.92	588.817	424.79	453.34	420.27	432.8	16.37	11.97	13.8	14.0467	14.27	15.18	16.06	15.17	374.42	351.38	362.9	328.75	342.58	259.03	310.12	551.12	420.84	414.61	462.19	541.93	483.59	440.53	488.683	369.27	287.87	307.52	321.553	359.5	360.5	365.48
NRRL3_6518	adhA	alcohol dehydrogenase	ethanol	1065.2	1315.96	942.1	1107.75	947.47	708.6	733.49	796.52	1313.99	1161.46	795.21	1090.22	210.24	384.36	237.67	277.423	974.57	1568.7	1493.7	1345.66	1529.44	1525.02	1626.96	1560.47	91.78	56.15	73.965	82.87	44.38	57.29	61.5133	1310.72	1357.87	1194.17	1287.59	1490.93	1486.33	1388.08	1455.11	1009.33	753.24	849.95	870.84	481.42	489.07	607.2
NRRL3_11181	-	rhamnose/fucose mutarotase-like protein	fucose catabolism	4.78	9.41	17.81	10.6667	5.42	5.94	7.04	6.13333	2.9	1.5	2	2.13333	3.6	2.44	2.22	2.75333	15.78	17.24	14.41	15.81	13.41	11.54	12.63	12.5267	5.93	7.21	6.57	8.33	10.26	3.27	7.28667	1.76	4.57	0.87	2.4	2.12	3.34	2.63	2.69667	1.34	1.5	0.4	1.08	3.69	0	0.83
NRRL3_1929	gutB	sorbitol dehydrogenase	galacose oxidoreductive pathway	534.24	500.51	552.05	528.933	187.67	281.27	282.33	250.423	2473.05	2870.08	2749.8	2697.64	2651.53	2525.26	2570.82	2582.54	1133.25	993.25	1326.92	1151.14	1555.06	2562.16	1985.2	2034.14	11046	10407.9	10726.9	10481	10896.6	7716.28	9697.97	2712.95	2334.43	2483.25	2510.21	3004.22	2573.78	2404.58	2660.86	2921.71	2726.96	2643.93	2764.2	2679.52	2714.53	2752.04
NRRL3_4328	sdhA	sorbitol dehydrogenase	galactose oxidoreductive pathway	5.29	7.14	5.46	5.96333	4.21	3.11	4.32	3.88	4.08	4.31	2.46	3.61667	3.06	4	2.21	3.09	7.1	11.75	8.58	9.14333	16.6	17.48	21.36	18.48	0.94	2.32	1.63	2.04	2.49	3.09	2.54	2.52	2.97	2.98	2.82333	4.76	4.1	4.42	4.42667	2.88	2.29	3.09	2.75333	2.35	2.11	2.2
NRRL3_7283	ladB	galactitol dehydrogenase	galactose oxidoreductive pathway	0.58	0.28	0	0.286667	0.34	0.27	0.13	0.246667	5.84	6.45	5.1	5.79667	7.32	10.34	9.95	9.20333	0	0.34	0	0.113333	0.15	0.84	0.62	0.536667	47.36	53.91	50.635	59.57	51.14	39.09	49.9333	3.03	3.55	6.37	4.31667	8.29	6.01	5.79	6.69667	4.7	4.63	6.06	5.13	8.46	5.32	7.68
NRRL3_7289	xhrA	L-xylo-3-hexulose reductase	galactose oxidoreductive pathway	0.34	0.35	0.77	0.486667	0.16	0.4	0.19	0.25	0	2.18	0.61	0.93	0.17	1.85	0.38	0.8	0	0.5	0.19	0.23	0.22	0.21	0.65	0.36	2.31	2.49	2.4	2.27	1.01	1.37	1.55	0.89	1.14	2.47	1.5	0.48	1.28	1.06	0.94	2.02	0.9	0	0.973333	2.23	1.17	1.25
NRRL3_7819	fbpA	fructose-1,6-bisphosphatase	gluconeogenesis	280.94	355.8	254.02	296.92	196.56	163.65	172.4	177.537	202.64	234.06	274.38	237.027	258.87	197.26	233.45	229.86	204.74	244.02	194.79	214.517	196.44	186.16	199.11	193.903	476.34	393.64	434.99	508.6	573.62	545.87	542.697	581.99	480.7	507.39	523.36	950.11	1004.29	1084.42	1012.94	624.55	523.57	570.09	572.737	784.11	917.69	848.53
NRRL3_10724	-	glycerol 3-phosphate dehydrogenase	glycerol	158.81	179.3	124.11	154.073	379.19	261.09	275.25	305.177	107.47	107.68	111.17	108.773	94.79	93.22	85.12	91.0433	160.32	170.05	169	166.457	164.68	176.2	173	171.293	57.13	54.13	55.63	69.58	72.28	72.75	71.5367	63.21	70.87	63.49	65.8567	55.43	54.22	57.72	55.79	84.05	77.82	77.32	79.73	69.09	57.04	62.6
NRRL3_10933	gppA	Glycerol 3-phosphate phosphatase	glycerol	148.06	116.54	131.39	131.997	105.6	120.91	115.34	113.95	32.76	34.04	29.54	32.1133	25.96	33.62	30.68	30.0867	102.66	96.71	109.71	103.027	97.68	85.86	92.61	92.05	22.53	23.99	23.26	25.18	21.96	23.97	23.7033	32.14	28.61	23.99	28.2467	31.56	28.89	28.56	29.67	24.11	14.62	13.48	17.4033	24.68	15.26	22.76
NRRL3_1127	dakA	dihydroxyacetone kinase	glycerol	59.52	75.93	41.96	59.1367	252.42	101.34	121.82	158.527	291.11	337.07	417.13	348.437	382.39	300.2	369.94	350.843	26.49	20.94	29.52	25.65	30.33	31.65	30.09	30.69	359.08	286.17	322.625	320.59	385.05	417.66	374.433	369.33	329.22	389.68	362.743	426.93	449.83	481.9	452.887	497.76	443.92	509.23	483.637	444.42	448.63	493.95
NRRL3_11685	gppB	Glycerol 3-phosphate phosphatase	glycerol	10.28	11.24	13.42	11.6467	5.49	5.57	10.97	7.34333	0	0	0.19	0.0633333	0	0.17	0.18	0.116667	8.13	7.39	6.87	7.46333	5.09	4.58	4.69	4.78667	0	0	0	0	0	0	0	0	0	0	0	0	0	0	0	0	0	0.22	0.0733333	0	0	0
NRRL3_2122	gfdA	glycerol 3-phosphate dehydrogenase	glycerol	124	132.19	143.29	133.16	98.21	114.82	112.13	108.387	26.16	22.81	26.23	25.0667	19.51	25.77	22.61	22.63	82.32	103.6	91.29	92.4033	87.41	70.06	80.98	79.4833	15.09	14.91	15	15.41	18.32	23.4	19.0433	24.21	24.39	23.52	24.04	25.05	26.72	34.88	28.8833	23.25	24.71	23.46	23.8067	22.11	26.52	24.81
NRRL3_2193	gldB	glycerol dehydrogenase	glycerol	400.08	363.9	547.43	437.137	49.85	112.8	112.52	91.7233	125.05	95.26	69.21	96.5067	147.57	180	145.09	157.553	790.79	810.19	775.84	792.273	902.25	876.78	841	873.343	335.2	263.12	299.16	436.59	464.25	415.38	438.74	48.01	45.39	50.07	47.8233	115.98	88.29	74.03	92.7667	41.93	34.99	37.91	38.2767	80.5	73.36	101
NRRL3_4170	gfdB	glycerol 3-phosphate dehydrogenase	glycerol	0.21	0.25	0	0.153333	0.5	0	0.59	0.363333	0.83	0.55	1.11	0.83	0.72	0.68	0.47	0.623333	0.48	0.3	0	0.26	0.4	0.12	0	0.173333	1.2	1.42	1.31	2.61	1.94	2.23	2.26	0.65	0.59	0.21	0.483333	0.78	0.11	0.65	0.513333	0.49	0	0.44	0.31	0.45	0.48	0.61
NRRL3_7842	glcA	glycerol kinase	glycerol	127.59	159.65	114.34	133.86	558.95	312.3	357.79	409.68	283.89	294.74	343.27	307.3	290.61	297.28	299.33	295.74	77.41	81.39	84.92	81.24	90.65	77.23	79.57	82.4833	77.98	72.25	75.115	91.95	108.65	140.26	113.62	294.71	281.73	296.33	290.923	289.89	293.2	285.61	289.567	343.1	336.15	361.38	346.877	291.15	239.43	272.32
NRRL3_1004	tpiA	triose-phosphate-isomerase	glycolysis	632.63	559.78	757.03	649.813	296.12	378.05	404.68	359.617	298.07	287.45	238.64	274.72	263.08	266.21	260.57	263.287	729.59	642.56	601.95	658.033	675.32	571.1	586.64	611.02	465.35	459.46	462.405	469.75	480.63	350.04	433.473	203.96	173.19	178.2	185.117	349.89	338.39	309.99	332.757	175.34	136.43	158.89	156.887	242.54	207.47	249.2
NRRL3_10297	pfkA	6-phosphofructokinase	glycolysis	263.1	225.07	302.58	263.583	170.29	207.3	213.39	196.993	23.31	17.55	22.28	21.0467	24.9	25.62	28.62	26.38	150.41	184.47	162.92	165.933	171.21	158.42	184.54	171.39	52.73	50.48	51.605	56.87	51.65	43.24	50.5867	18.44	17.27	17.13	17.6133	23.96	22.68	18.48	21.7067	13.39	12.36	14.26	13.3367	20.26	17.24	20.42
NRRL3_10666	enoA	phosphopyruvate hydratase	glycolysis	3941.22	4778.38	4511.73	4410.44	4003.71	4157.75	4470.62	4210.69	452.31	433.63	392.91	426.283	434.28	481.64	481.33	465.75	1771.78	1680.33	1637.68	1696.6	1584.32	1517.49	1568.84	1556.88	940.22	924.1	932.16	933.39	986.94	1000.34	973.557	379.4	335.74	369.12	361.42	681.91	701.88	680.08	687.957	408.36	330.17	390.09	376.207	547.54	560.63	547.45
NRRL3_10908	pgkA	phosphoglycerate kinase	glycolysis	1823.7	1918	2071.08	1937.59	1164.58	1325.14	1480.22	1323.31	91.39	103.54	96.01	96.98	111.47	95	114.99	107.153	756.19	830.62	795.51	794.107	820.58	738.57	811.69	790.28	138.78	107.72	123.25	129.2	158.66	144.89	144.25	129.84	99.08	112.37	113.763	221.29	206.49	212.01	213.263	150.17	115.39	113.07	126.21	163.73	155.94	170.85
NRRL3_3068	glkA	glucokinase	glycolysis	274.73	277.73	230.36	260.94	148.25	158.98	161.6	156.277	92.41	77.73	74.6	81.58	137.13	124.44	144.05	135.207	301.11	343.44	330.05	324.867	255.27	242.61	230.81	242.897	97.99	92.71	95.35	96.25	101.35	88.19	95.2633	55.49	76.23	70.51	67.41	50.7	49.26	47.41	49.1233	45	37.42	46.55	42.99	52.87	51.18	53.56
NRRL3_4390	fbpZ	fructose-2,6-bisphosphatase	glycolysis	97.37	99.84	98.49	98.5667	67.16	70.29	75.26	70.9033	47.63	46.95	45.02	46.5333	46.63	43.12	47.7	45.8167	49.72	57.33	53.11	53.3867	51.99	43.42	51.6	49.0033	30.4	28.98	29.69	27.61	33.65	42.5	34.5867	56.66	42.64	51.93	50.41	103.8	119.44	142.03	121.757	66.19	59.34	66.19	63.9067	87.33	112.35	94.56
NRRL3_4921	pkiA	pyruvate kinase	glycolysis	3335.79	3695.43	3410.85	3480.69	3160.65	3123.05	3444.12	3242.61	203.67	155.97	126.83	162.157	128.7	168.17	147.56	148.143	826.11	872.65	818.97	839.243	746.6	579.62	680.34	668.853	228.31	216.47	222.39	180.73	187.94	224.93	197.867	74.71	80.17	75.5	76.7933	42.48	46.4	36.88	41.92	37.03	43.82	40.91	40.5867	54.58	36.54	35.23
NRRL3_4970	pdaA	pyruvate dehydrogenase complex, alpha subunit E1	glycolysis	773.68	677.11	826.73	759.173	588.77	635.36	609.98	611.37	64.81	65.45	55.87	62.0433	44.65	47.14	49.3	47.03	659.51	656.98	644.93	653.807	608.27	548.36	590.48	582.37	110.28	99.29	104.785	104.06	93.17	90.16	95.7967	82.31	69.72	75.31	75.78	95.29	99.05	106.84	100.393	86.05	70.99	77.05	78.03	63.45	64.18	67.89
NRRL3_5100	hxkA	hexokinase	glycolysis	262.1	251.94	305.01	273.017	223.45	265.21	280.13	256.263	51.1	49.11	34.79	45	37.55	46.13	44.82	42.8333	203.1	175.47	192.78	190.45	201.96	200.43	202.05	201.48	97.16	93.12	95.14	100.11	103.58	83.04	95.5767	27.88	23.88	25.66	25.8067	36.18	31.89	33.3	33.79	20.06	20.11	24.45	21.54	29.03	22.47	30.53
NRRL3_5672	fbaA	fructose-bisphosphate aldolase	glycolysis	2362.17	2619.58	2559.42	2513.72	1994.25	1858.53	2029.38	1960.72	595.5	587.83	595.28	592.87	529.83	510.47	515.71	518.67	1472.48	1398.56	1344.99	1405.34	1427.33	1351	1340.96	1373.1	842.57	691.19	766.88	916.06	992.8	1037.1	981.987	876.54	889.99	848.92	871.817	1247.82	1247.52	1345.75	1280.36	1206.31	1057.37	1154.89	1139.52	1066.16	1164.82	1206.33
NRRL3_5725	pdcA	pyruvate decarboxylase	glycolysis	101.11	146.63	147.9	131.88	354.38	244.86	242.18	280.473	8.24	10.93	7.33	8.83333	11.09	12.37	7.71	10.39	298.93	600.37	611.85	503.717	567.42	629.12	710.85	635.797	14.2	7.41	10.805	11.38	3.19	2.96	5.84333	7.82	10.04	7.69	8.51667	10.92	13.01	12.07	12	10.94	10.36	11.31	10.87	13.18	12.14	17.72
NRRL3_6025	tpiB	triosephosphate isomerase-like protein	glycolysis	106.6	91.96	96.68	98.4133	84.34	97.02	87.58	89.6467	223.83	225.76	251.77	233.787	271.46	233.42	242.63	249.17	65.63	64.11	79.1	69.6133	67.36	95.1	84.64	82.3667	280.25	272.93	276.59	296.7	283.48	249.59	276.59	227.32	208.66	204.49	213.49	208.31	187.58	210.01	201.967	244	253.98	254.44	250.807	234.29	224.2	229.85
NRRL3_6849	-	phosphoglycerate mutase	glycolysis	269.5	290.85	258.5	272.95	281.55	308.63	341.43	310.537	38.22	31.07	34.49	34.5933	50.29	46.45	46.06	47.6	110.91	118.74	108.92	112.857	110.02	85.87	101.97	99.2867	52.69	63.73	58.21	75.06	49.95	52.91	59.3067	35.02	31.46	32.28	32.92	54.78	44.95	44.6	48.11	36.51	40.13	43.75	40.13	57.9	51.83	48.88
NRRL3_6888	pgiA/swoM	glucose-6-phosphate isomerase	glycolysis	1038.51	1113.93	1186.45	1112.96	768.12	894.53	936.35	866.333	155.27	137.45	123.66	138.793	166	150.09	159.04	158.377	604.04	580.11	651.65	611.933	648.2	573.63	587.13	602.987	188.81	183.01	185.91	188.91	180.4	149.19	172.833	91.24	97.65	93.44	94.11	136.41	137.77	127.82	134	77.38	68.55	82.85	76.26	120.02	118.63	115.69
NRRL3_7072	pgmA	2,3-bisphosphoglycerate-independent phosphoglycerate mutase	glycolysis	1027.6	1109.12	1137.29	1091.34	853.73	861.2	953.19	889.373	134.38	126.4	101.02	120.6	72.32	71.27	70.75	71.4467	448.43	489.92	465.89	468.08	434.3	420.98	427.19	427.49	90.35	86.9	88.625	95.64	78.72	78.32	84.2267	154.13	161.15	144.26	153.18	126.5	118.55	129.07	124.707	130.36	96.03	97.64	108.01	78.79	81.07	84.05
NRRL3_7271	gpdA	glyceraldehyde-3-phosphate dehydrogenase	glycolysis	5861.98	7082.82	6737.88	6560.89	5297.53	6387.38	6579.32	6088.08	296.88	264.11	250.76	270.583	348.86	343.47	314.68	335.67	3743.63	3339.19	3418.61	3500.48	3404.93	3942.4	3763.02	3703.45	1548.74	1618.38	1583.56	1764.71	1656.37	1512.58	1644.55	469.82	346.1	407.65	407.857	1159.19	1016.86	1103.3	1093.12	662.66	440.96	486.33	529.983	728.65	755.26	775.4
NRRL3_7593	ldhA	L-lactate/malate dehydrogenase family protein	glycolysis	0	0	0	0	0	0.49	0	0.163333	0.16	0	0.16	0.106667	0.27	0.15	0.31	0.243333	0	0.14	0	0.0466667	0	0	0	0	0	0	0	0.62	0.14	0.25	0.336667	0	0.4	0.29	0.23	0	0.3	0	0.1	0.66	0	0	0.22	0	0	0.2
NRRL3_76	pdcB	pyruvate decarboxylase	glycolysis	113.41	129.83	116.82	120.02	109.95	96.6	89.31	98.62	164.18	165.41	174.94	168.177	204.71	169.41	183.36	185.827	92.5	85.9	97.85	92.0833	85.24	96.12	86.48	89.28	149.56	148.76	149.16	172.64	159.64	177.31	169.863	146.3	140.88	139.05	142.077	216.87	205.11	211.96	211.313	153.79	139.28	158.76	150.61	199.39	215.63	196.8
NRRL3_8073	pycA	pyruvate carboxylase/glutathione synthase	glycolysis	5421.95	4806.82	5236.13	5154.97	3857.06	3810.6	4375.59	4014.42	498.55	376.85	262.9	379.433	158.89	218.17	171.88	182.98	608.72	690.87	653.39	650.993	675.36	511.77	640.95	609.36	302.75	281.66	292.205	362.89	346.79	522.77	410.817	724.47	584.11	606.02	638.2	640.48	664.85	653.05	652.793	344.93	280.52	284.56	303.337	247.33	245.64	244.22
NRRL3_8838	-	Fructose-bisphosphate aldolase	glycolysis	0.15	0.58	0.52	0.416667	0.89	0.36	0.52	0.59	2.28	4.91	3.81	3.66667	4.37	2.82	4.31	3.83333	0	0.15	0	0.05	0.2	0	0	0.0666667	1.56	2.66	2.11	2.83	3.77	4.52	3.70667	3.35	1.75	2.38	2.49333	6.33	4.79	4.29	5.13667	2.91	1.22	2.16	2.09667	3.12	4.56	3.37
NRRL3_967	-	Fructose-bisphosphate aldolase	glycolysis	1.95	1.85	2.76	2.18667	0.47	0.57	0.74	0.593333	8.37	8.34	7.91	8.20667	10.09	9.71	7.33	9.04333	1.67	1.27	1.63	1.52333	3.56	1.76	0.74	2.02	6.08	4.02	5.05	4.69	6.09	3.49	4.75667	12.38	13.04	9.43	11.6167	12.38	11.93	7.77	10.6933	10.64	8.86	15.6	11.7	11.14	9.32	26.04
NRRL3_9935	acuF	phosphoenolpyruvate carboxykinase, ATP-utilizing	glycolysis	28.87	37.06	30.83	32.2533	6.32	6.72	6.58	6.54	62.72	80.57	139.4	94.23	124.73	37.42	70.55	77.5667	25.84	53.54	28.7	36.0267	31.81	19.23	24.71	25.25	448.96	266.31	357.635	382.65	549.43	511.86	481.313	1033.39	737.68	719.76	830.277	2119.78	1954.46	2370.36	2148.2	1597.96	1194.56	1137.11	1309.88	1720.11	2296.24	1963.66
NRRL3_2566	galGf	NAD-dependent epimerase/dehydratase domain-containing protein	Leloir	0.15	0.5	0.66	0.436667	0.28	0.34	0.5	0.373333	0.83	0.93	2.59	1.45	1.29	0.79	1.31	1.13	0.14	0.42	0	0.186667	0.19	0.18	0.22	0.196667	0.4	1.47	0.935	0.75	0.57	0.78	0.7	1.52	2.5	2.41	2.14333	1.91	1.73	1.21	1.61667	1.9	0.77	0.82	1.16333	0.85	1.33	1.28
NRRL3_2636	galGa	NAD-dependent epimerase/dehydratase domain-containing protein	Leloir	2.47	4.65	4.1	3.74	6.43	3.4	3.63	4.48667	10.28	10.08	11.53	10.63	5.57	8.66	9.98	8.07	3.66	2.96	6.46	4.36	4.67	7.34	5.85	5.95333	6.9	3.85	5.375	5.58	4.71	4.28	4.85667	9.68	9.83	10.97	10.16	10.22	4.54	7.68	7.48	10.7	7.9	10.85	9.81667	10.15	7.98	8.53
NRRL3_2929	galGe	NAD-dependent epimerase/dehydratase domain-containing protein	Leloir	4.95	7.53	3.53	5.33667	2.59	3.03	3.54	3.05333	0	0	0	0	0	0	0	0	68.73	71.85	76.12	72.2333	60.66	90.76	80.99	77.47	1.97	0.2	1.085	0	0	0	0	0.11	0	0	0.0366667	0	0	0	0	0	0	0	0	0	0	0
NRRL3_3410	galGg	NAD-dependent epimerase/dehydratase domain-containing protein	Leloir	3.08	1.77	1	1.95	0.57	2.07	1.17	1.27	0.67	1.73	1.22	1.20667	1.16	0.96	0.66	0.926667	0.41	0.14	0	0.183333	0	0	0.11	0.0366667	0.7	0.67	0.685	1.3	1.88	0.13	1.10333	2.76	1.26	3.04	2.35333	1.38	1.43	0.76	1.19	1.92	0.98	1.86	1.58667	1.28	0	2.37
NRRL3_5547	galGc	NAD-dependent epimerase/dehydratase domain-containing protein	Leloir	5.17	7.13	4.68	5.66	6.98	7.46	6.55	6.99667	24.16	30.64	26.12	26.9733	44.12	36.41	39.49	40.0067	8.15	7.9	9.54	8.53	10.28	9.44	8.54	9.42	70.41	69.15	69.78	82.58	72.5	60.19	71.7567	28.2	22.72	20.2	23.7067	29.72	29.02	21.48	26.74	19.69	21.21	19.81	20.2367	32.96	31.84	26.71
NRRL3_5555	ugmA	UDP-galactopyranose mutase UgmA	Leloir	100.52	99.77	119.07	106.453	117.03	136.17	125.18	126.127	20.55	21.35	20.47	20.79	18.63	21.68	19.62	19.9767	135.95	154.52	156.35	148.94	134.07	153.49	166.58	151.38	63.8	53.69	58.745	45.95	52.19	58.59	52.2433	19.56	17.98	19.43	18.99	32.63	32.14	29.44	31.4033	23.09	23.22	21.82	22.71	25.67	25.6	28.2
NRRL3_5655	pgmB	phosphoglucomutase	Leloir	79.06	73.69	86.64	79.7967	95.77	91.48	96.03	94.4267	116.56	109.72	97.62	107.967	116.61	117.73	118.66	117.667	189.58	168.21	196.34	184.71	184.09	219.78	202.65	202.173	232.77	229.19	230.98	239.9	253.36	197.91	230.39	77.46	70.41	70.86	72.91	127.77	106.53	101.47	111.923	69.74	61.44	70.65	67.2767	102.91	94.67	105.59
NRRL3_5970	galD	galactose-1-phosphate uridylyltransferase	Leloir	56.14	61.42	48.96	55.5067	57.12	46.4	47.33	50.2833	82.92	72.61	69.2	74.91	123.81	96.28	101.89	107.327	77.03	73.28	78.4	76.2367	67.46	69.45	63.12	66.6767	71.28	76.73	74.005	82.03	68.98	66.42	72.4767	63.32	109.31	75.55	82.7267	38.73	65.53	65.55	56.6033	51.4	45.48	69.49	55.4567	71.33	51.43	60.11
NRRL3_6978	galE	galactokinase	Leloir	73.77	79.3	66.48	73.1833	85.21	77.87	76.58	79.8867	149.96	127.66	104.79	127.47	101.96	101.57	102.21	101.913	122.02	109.53	113.86	115.137	112.15	104.2	107.83	108.06	95.54	101.29	98.415	86.93	96.03	98.51	93.8233	77.01	93.16	82.36	84.1767	73.7	83.64	78.42	78.5867	66.7	60.46	72.88	66.68	84.62	69.97	76.75
NRRL3_9139	upgA/galF	UTP-glucose-1-phosphate uridylyltransferase	Leloir	109.12	121.42	146.09	125.543	146.74	133.2	140.61	140.183	58.65	54.52	53.54	55.57	58.84	62.39	56.38	59.2033	156.89	180.26	204.46	180.537	172.93	201.09	209.68	194.567	159.45	128.01	143.73	116.05	200.93	272.83	196.603	56.86	38.94	51.25	49.0167	99.29	92.76	98.36	96.8033	69.36	58.02	62.35	63.2433	78.55	86.62	75.56
NRRL3_925	galGb/ugeA	UDP-glucose 4-epimerase	Leloir	166.91	150.95	183.13	166.997	171.91	192.76	182.11	182.26	148.09	126.99	127.12	134.067	129.61	133.08	136.8	133.163	282.51	278.11	305.29	288.637	299.27	344.4	351.34	331.67	125.6	118.99	122.295	116.87	128.11	99.22	114.733	104.71	89.28	98.9	97.63	136.03	128.42	120.21	128.22	94.12	81.67	95.6	90.4633	106.27	118.24	110.99
NRRL3_8604	lraD	L-2-keto-3-deoxyrhamnonate aldolase	L-rhamnose catabolism	30.24	30.64	30.6	30.4933	14.99	17.23	20.13	17.45	58.12	83.11	74.66	71.9633	64.57	59.24	54.55	59.4533	58.67	60.78	55.62	58.3567	60.83	43.06	53.03	52.3067	66.17	62.63	64.4	60.75	56.46	38.03	51.7467	60.66	57.75	47.28	55.23	57.92	57.33	62.95	59.4	51.06	39.42	72.94	54.4733	62.97	55.46	71.52
NRRL3_3333	lraD2	L-2-keto-3-deoxyrhamnonate aldolase	L-rhamnose catabolsim	17.86	19.97	19.21	19.0133	15.38	14.24	13.01	14.21	8.52	14.09	10.9	11.17	10.77	13.55	10.95	11.7567	20.25	20.07	18.53	19.6167	20.99	15.26	13.98	16.7433	11.67	13.81	12.74	13.73	15.2	12.42	13.7833	12.29	9.11	8.62	10.0067	16.95	15.72	11.52	14.73	11.97	10.37	11.5	11.28	11.63	18.68	19.88
NRRL3_1493	lraB	L-rhamnono-γ-lactonase	L-rhamnose pathway	20.04	20.32	21.98	20.78	21.38	14.55	18.71	18.2133	218.45	232.02	219.18	223.217	207.09	235.76	237.35	226.733	30.87	37.82	38.76	35.8167	46.24	45.3	47.73	46.4233	152.49	150.82	151.655	131.54	150.63	135.93	139.367	172.6	133.7	135.02	147.107	207.46	188.91	171.16	189.177	145.32	126.32	126.38	132.673	196.97	226.38	214.34
NRRL3_1494	lraA	L-rhamnose-1-dehydrogenase	L-rhamnose pathway	9.21	8.56	7.24	8.33667	22.13	15.04	13.35	16.84	28.69	32.39	28.03	29.7033	26.18	29.56	28.75	28.1633	8.73	9.09	9.36	9.06	7.22	8.85	7.52	7.86333	12.43	7.33	9.88	14.23	15.91	11.35	13.83	15.59	16.32	10.92	14.2767	22.08	19.16	18.44	19.8933	14.61	12.42	12.81	13.28	17.32	16.53	14.52
NRRL3_1495	lraC	L-rhamnonate dehydratase	L-rhamnose pathway	12.44	13.91	13.61	13.32	8.28	6.64	8.28	7.73333	65.79	64.53	50.87	60.3967	53.72	61.26	52.22	55.7333	6.05	6.2	6.53	6.26	5.21	4.02	6.62	5.28333	18.15	18.71	18.43	22.83	21.12	27.25	23.7333	38.49	37.95	34.78	37.0733	69.85	60.34	50.51	60.2333	33.57	26.74	29.25	29.8533	40.54	38.95	41.16
NRRL3_8837	lraA2	L-rhamnose-1-dehydrogenase	L-rhamnose pathway	5.55	6.41	4.43	5.46333	5.19	3.25	2.04	3.49333	16.98	17.27	16.65	16.9667	15.11	21.43	18.95	18.4967	0.76	0.48	0.54	0.593333	0	0.59	0.74	0.443333	33.83	33.17	33.5	38.53	29.74	22.06	30.11	12.93	15.89	16.22	15.0133	21.31	18.66	17.11	19.0267	15.53	11.49	17.73	14.9167	20.22	26.56	21.34
NRRL3_10685	pmmA	phosphomannomutase	mannose	113.83	130.82	122.27	122.307	105.86	107.94	116.19	109.997	67.22	70.16	65.92	67.7667	67.87	70.98	64.25	67.7	216.14	185.62	227.24	209.667	192.05	208.16	178.53	192.913	92.05	85.55	88.8	77.76	89.23	99.26	88.75	61.7	48.98	52.06	54.2467	85.73	83.51	72.59	80.61	49.05	54.43	49.41	50.9633	64.98	68.13	63.8
NRRL3_11229	pmiA	mannose-6-phosphate isomerase	mannose	87.09	88.46	102.96	92.8367	74.52	60.48	75.11	70.0367	113.42	106.4	91.73	103.85	116.85	116.61	112.34	115.267	83.81	80.75	84.71	83.09	70.62	83.74	75.74	76.7	131.16	147.62	139.39	131.04	139.3	143.71	138.017	74.3	66.89	64.77	68.6533	125.08	104.14	93.31	107.51	68.54	57.35	67	64.2967	95.18	88.03	100.4
NRRL3_9951	mgtA	nucleotidyl transferase domain-containing protein	mannose	45.14	45.83	53.91	48.2933	40.97	39.96	46.57	42.5	79.24	73.5	79.21	77.3167	85.57	90.32	89.92	88.6033	98.63	84.46	93.01	92.0333	87.51	95.94	95.65	93.0333	88.91	88.92	88.915	73.15	77.4	84	78.1833	72.55	64.1	66.61	67.7533	88.01	83.3	87.81	86.3733	71.76	65.18	65.49	67.4767	83.68	78.92	88.76
NRRL3_10868	larB	L-arabinose reductase	PCP	28.8	32.98	34.42	32.0667	30.19	15.41	25.99	23.8633	90.27	25.52	14.54	43.4433	42.57	46.49	35.89	41.65	68.94	77.65	67.63	71.4067	78.42	80.88	67.95	75.75	16.4	18.85	17.625	23.66	18.42	12.33	18.1367	29.77	86	46.06	53.9433	27.66	109.85	64.93	67.48	15.18	26.36	28.87	23.47	67.21	29.83	34.9
NRRL3_10884	lxrA	L-xylulose reductase	PCP	16.68	12.7	15.58	14.9867	3.63	4.25	7.25	5.04333	13.93	12.71	7.23	11.29	17.58	14.64	14.39	15.5367	45.81	52.05	42.46	46.7733	38.29	37.95	45.13	40.4567	11.24	11.29	11.265	12.56	9.14	8.44	10.0467	7.56	8.73	9.16	8.48333	13.36	9.55	10.84	11.25	5	4.24	5.32	4.85333	7.19	6.98	7.46
NRRL3_1952	xyrA	D-xylose reductase	PCP	10.55	13.79	6.92	10.42	18.21	11.16	25.47	18.28	1433.61	300.67	17.62	583.967	294.54	466.74	273.09	344.79	4.75	7.35	4.64	5.58	8.73	8.33	11.1	9.38667	25.33	22.91	24.12	87.38	22.46	21.81	43.8833	315.03	1392.81	578.13	761.99	87.42	1299.5	736.94	707.953	79.84	323.78	382.2	261.94	837.9	225.8	318.97
NRRL3_2523	ladA	L-arabitol dehydrogenase	PCP	23.99	27.67	23.88	25.18	18.92	13.87	21.01	17.9333	170.23	136.94	119.58	142.25	209.63	184.31	183.93	192.623	17.81	14.52	12.27	14.8667	13.6	20.21	18.34	17.3833	130.39	118.58	124.485	175.9	141.82	170.71	162.81	168.53	200.61	179.55	182.897	158.91	206.73	178.45	181.363	178.12	173.61	203.77	185.167	211.34	183.16	163.64
NRRL3_4471	xkiA	D-xylulokinase	PCP	14.73	16.82	14.59	15.38	10.99	9.01	9.81	9.93667	23	11.68	5.83	13.5033	9.91	12.47	9.47	10.6167	9.62	9.47	11.99	10.36	12.44	13.66	12.96	13.02	15.29	13.78	14.535	20.4	14.43	13.4	16.0767	9.41	26.32	17.39	17.7067	8.78	23.67	14.97	15.8067	5.65	7.37	10.39	7.80333	12.47	7.08	9.89
NRRL3_4510	lxrB	L-xylulose reductase	PCP	1137.58	1351.58	1437.55	1308.9	504.02	513.36	522.98	513.453	369.49	409.19	436.16	404.947	606.99	483.69	513.49	534.723	735.46	698.28	650.98	694.907	853.09	892.16	848.42	864.557	165.92	187.84	176.88	148.3	102.7	81.87	110.957	415.73	416.21	376.99	402.977	497.52	442.5	395.18	445.067	432.74	337.29	394.25	388.093	507.36	582.8	567.72
NRRL3_9204	xdhA	xylitol dehydrogenase	PCP	45.91	40.41	42.31	42.8767	51.36	35.91	60.32	49.1967	493.37	239.04	144.72	292.377	240.42	291.63	236.78	256.277	34.03	31.51	34.94	33.4933	37.12	40.81	37.74	38.5567	112.15	115.89	114.02	131.8	121.82	142.41	132.01	212.09	496.97	278.73	329.263	198.93	614.81	395.89	403.21	146.87	237.22	259.28	214.457	391.92	248.65	263.3
NRRL3_10050	larA	L-arabinose reductase	PCP/D-galacturonic acid	56.86	55.15	66.95	59.6533	18.96	20.43	25.51	21.6333	95.7	76.87	60.77	77.78	61.08	76.29	63.99	67.12	344.08	259.87	294.32	299.423	322.09	326.38	283.73	310.733	107.04	110.33	108.685	190.19	133.22	88.33	137.247	42.09	36.98	48.71	42.5933	71.92	74.17	55.11	67.0667	29.87	22.06	27.61	26.5133	47.94	38.05	44.26
NRRL3_10107	rpiA	ribose-5-phosphate isomerase	PPP	72.32	83.71	91.09	82.3733	37.12	41.82	49.38	42.7733	81.51	74.36	60.78	72.2167	76.35	69.3	74.18	73.2767	105.71	90.07	100.4	98.7267	114.69	120.51	116.5	117.233	123.25	111.25	117.25	133.79	128.94	104.87	122.533	58.79	51.77	53.54	54.7	78.19	73.95	80.69	77.61	59.05	45.39	46.57	50.3367	64.65	59.64	50.19
NRRL3_11249	tktA	transketolase	PPP	1061.92	978.38	1189.53	1076.61	639.37	695.9	796.17	710.48	412.16	369.32	332.49	371.323	326.92	352.41	368.25	349.193	571.89	585.56	634.4	597.283	621	584.1	639.84	614.98	212.94	171.03	191.985	165.32	209.58	260.2	211.7	174.91	154.92	150.38	160.07	360.86	317.48	295.44	324.593	171.97	145.06	159.65	158.893	275.92	283.95	283.15
NRRL3_2043	pglA	6-phosphogluconolactonase	PPP	240.58	251.26	256.87	249.57	208.13	240.77	230.48	226.46	215.91	196.02	170.59	194.173	235.87	225.82	202.21	221.3	244.56	210.37	238.6	231.177	231.88	280.12	249.6	253.867	251.46	263.5	257.48	264.59	275.33	300.95	280.29	149.74	143.52	146.93	146.73	173.83	143.56	156.62	158.003	107.01	98.47	99.33	101.603	147	144.44	144.57
NRRL3_279	rpeA	ribulose-phosphate 3-epimerase	PPP	102.38	112.55	92.6	102.51	66.59	70.44	78.07	71.7	4.62	5.81	10.25	6.89333	10.43	6.5	11.15	9.36	57.41	60.29	55.2	57.6333	54.72	33.59	46.85	45.0533	25.28	18.75	22.015	18.35	22.23	19.95	20.1767	7.55	5.32	8.37	7.08	7.07	9.47	11.14	9.22667	11.27	9.63	8.84	9.91333	10.15	5.43	7.78
NRRL3_4177	rbkA	ribokinase-like protein	PPP	45.48	44.73	46.76	45.6567	21.59	24.02	25.46	23.69	32.36	31.28	30.32	31.32	35.2	31.77	27.73	31.5667	36.34	42.23	38.69	39.0867	37.16	39.1	42.13	39.4633	10.09	10.57	10.33	9.76	9.61	16.11	11.8267	27.08	26.63	25.33	26.3467	38.99	33.65	37.95	36.8633	22.4	19.17	18.61	20.06	27.84	23.31	33.52
NRRL3_4473	talB	transaldolase	PPP	12.33	13.83	9.63	11.93	22.42	11.76	18.24	17.4733	109.48	55.62	16.53	60.5433	35.67	46.37	35.84	39.2933	12.27	5.85	6.7	8.27333	9.81	12.82	8.85	10.4933	14.79	16.16	15.475	15.59	9.28	10.59	11.82	34.08	70.85	47.25	50.7267	20.45	93.47	59.35	57.7567	21.83	41.04	46.12	36.33	53.49	26.2	34.04
NRRL3_4528	talA	transaldolase	PPP	1871.19	1886.71	2179.96	1979.29	784.46	907.36	978.84	890.22	560.21	498.73	409.66	489.533	408.85	432.92	406.9	416.223	2032.09	1671.95	1817.1	1840.38	1833.4	2039.07	1932.54	1935	515.74	485.38	500.56	594.92	516.15	432.87	514.647	229.17	212.06	220.83	220.687	397.66	374.63	324.54	365.61	193.86	153.22	191.8	179.627	272.47	283.29	289.67
NRRL3_5283	gsdA	glucose-6-phosphate 1-dehydrogenase	PPP	633.27	686.66	694.93	671.62	475.26	508.86	515.4	499.84	88.36	83.69	66.22	79.4233	63.7	66.74	63.81	64.75	215.55	211.93	227.67	218.383	242.08	317.6	294.32	284.667	62.18	53.9	58.04	51.16	64.56	76.83	64.1833	42.28	46.07	50.59	46.3133	58.39	60.29	50.28	56.32	35.76	34.95	33.24	34.65	41.72	45.8	46.18
NRRL3_5756	tktB	transketolase	PPP	0.5	0.89	1.25	0.88	0.53	0.53	0.63	0.563333	0.4	0.59	0.54	0.51	0.25	0.49	0.34	0.36	0.33	1.27	0.95	0.85	1.36	1.09	1.57	1.34	0.17	0.28	0.225	0	0.1	0	0.0333333	0.05	0.38	0.37	0.266667	0.33	0.16	0	0.163333	0.06	0.13	0.5	0.23	0.44	0	0.22
NRRL3_588	rbtA	FGGY carbohydrate kinase family protein	PPP	24.32	27.33	25.21	25.62	31.32	30.09	28.05	29.82	47.47	51.17	51.83	50.1567	39.33	44.08	43.66	42.3567	15.28	17.13	17.35	16.5867	15.84	16.01	17.02	16.29	40.52	42.43	41.475	39.78	46.27	61.95	49.3333	39.42	32.1	31.85	34.4567	33.1	33.86	35.27	34.0767	36.92	36.04	36.98	36.6467	32.91	40.86	36.67
NRRL3_6024	rpiB	ribose-5-phosphate isomerase	PPP	236.96	219.61	280.62	245.73	269.8	267.21	275.28	270.763	1281.18	1364.15	1307.24	1317.52	1111.39	1104.4	1123.36	1113.05	1178.07	962.87	1508.78	1216.57	1343.34	2186.14	1850.34	1793.27	1325.08	1010.27	1167.67	1263.29	1660.27	1604.85	1509.47	1067.08	944.24	1066.61	1025.98	1256.79	1245.77	1220.48	1241.01	1196.47	1162.36	1231.7	1196.84	1160.65	1194.87	1368.35
NRRL3_895	tktC	dihydroxyacetone synthase	PPP	1.19	1.23	0.64	1.02	0.42	0.81	0.57	0.6	3.23	2.15	2.83	2.73667	2.54	2.66	4.03	3.07667	0.23	0.73	0.21	0.39	0.89	0.3	0.19	0.46	2.94	3.62	3.28	3.21	2.1	3.03	2.78	3.08	3.18	2.41	2.89	3.6	3.52	3	3.37333	3.66	3.5	3.99	3.71667	2.93	2.88	2.67
NRRL3_9641	gndB	6-phosphogluconate dehydrogenase	PPP	2.2	2.28	1.25	1.91	1.95	1.51	2.09	1.85	0.31	0.29	0.11	0.236667	0.45	0.5	0.21	0.386667	0.86	0.45	1.33	0.88	0.83	1.11	1.26	1.06667	0.06	0.08	0.07	0.2	0	0	0.0666667	0.19	0.35	0.48	0.34	0	0.1	0.57	0.223333	0.33	0.24	0.26	0.276667	0.13	0.84	0
NRRL3_9981	gndA	6-phosphogluconate dehydrogenase	PPP	2944.22	2634.7	3030.18	2869.7	1370.91	1632.88	1753.57	1585.79	360.97	303.48	254.35	306.267	235.03	235.39	241.34	237.253	1684.49	1672.63	1745.88	1701	1586.35	1465.55	1575.95	1542.62	183.13	128.9	156.015	166.4	173.56	210.23	183.397	158.7	168.04	162.45	163.063	203.45	181.79	166.75	183.997	120.01	95.3	113.77	109.693	159.92	155.34	169.13
NRRL3_10706	-	isocitrate dehydrogenase [NAD] subunit 1, mitochondrial	sugar_catabolism	650.17	765.98	692	702.717	659.77	706.9	669.46	678.71	137.35	123.29	109.85	123.497	87.37	100.13	94.07	93.8567	702.59	698.02	737.98	712.863	719.06	842.14	770.03	777.077	146.37	130.93	138.65	128.94	140.34	146.82	138.7	125.53	123.46	113.42	120.803	113.47	102.53	105.92	107.307	104.05	93.38	108.5	101.977	77.39	78.94	82.89
NRRL3_10750	-	SMP-30/gluconolaconase/LRE domain-containing protein	sugar_catabolism	12.99	14.11	14.46	13.8533	16.59	16.04	13.31	15.3133	53.76	54.15	47.85	51.92	38.78	45.07	40.15	41.3333	12.04	9.38	10.4	10.6067	10.52	7.24	7.71	8.49	38.52	44.5	41.51	36.19	35.66	37.34	36.3967	43.7	40.39	40.55	41.5467	41.51	46.92	43.52	43.9833	36.29	36.74	43.31	38.78	37.43	36.08	39.03
NRRL3_11176	-	Isocitrate dehydrogenase [NAD] subunit 2, mitochondrial	sugar_catabolism	389.46	461.51	412.6	421.19	382.35	408.21	369.87	386.81	68.61	58.14	55.43	60.7267	49.12	52.75	42.53	48.1333	493.61	513.41	513.31	506.777	557.32	614.99	596.39	589.567	125.1	104.35	114.725	107.32	114.72	98.27	106.77	50.11	46.75	50.06	48.9733	51.95	48.2	47.87	49.34	45.09	42.18	36.61	41.2933	34.31	31.89	36.82
NRRL3_11473	-	xylitol dehydrogenase	sugar_catabolism	4.56	3.9	1.76	3.40667	2.6	3.41	2.36	2.79	1.9	2.88	1.97	2.25	2.35	2.25	1.87	2.15667	0.1	0.1	0.12	0.106667	0.27	0	0	0.09	1.97	1.8	1.885	3.3	3.27	2.69	3.08667	2.7	3.56	5.05	3.77	2.53	3.13	2.26	2.64	1.36	1.79	1.32	1.49	2.42	2.38	2.74
NRRL3_11670	-	fumarate reductase	sugar_catabolism	22.38	27.33	31.55	27.0867	75.64	57.86	59.7	64.4	7.87	6.32	7.47	7.22	7.35	7.68	6.66	7.23	109.1	251.89	215.47	192.153	315.96	276.88	317.94	303.593	13.04	8.87	10.955	8.18	10.79	8.33	9.1	7.98	6.48	6.12	6.86	8.47	11.19	6.44	8.7	6.92	6.18	7.25	6.78333	8.76	14.44	18.79
NRRL3_234	-	6-phosphogluconate dehydrogenase domain-containing protein	sugar_catabolism	45.55	60.76	57.86	54.7233	77.21	54.21	62.05	64.49	51.18	63.66	66	60.28	61.27	59.54	60.66	60.49	144.95	194.15	186.63	175.243	172.63	165.56	174.68	170.957	109.35	118.78	114.065	109.1	104.06	73.36	95.5067	52.54	38.75	52.06	47.7833	51.17	58.19	58.99	56.1167	39.25	39.83	45.43	41.5033	48.27	48.01	54.63
NRRL3_2807	-	alcohol dehydrogenase [NADP(+)]	sugar_catabolism	3.58	2.18	3.58	3.11333	0.53	0.32	1.25	0.7	13.54	15.6	17.64	15.5933	17.23	14.05	16.76	16.0133	6.05	4.42	4.9	5.12333	3.37	4.65	5.03	4.35	10.39	8.57	9.48	6.52	9.63	11.09	9.08	17.22	13.01	18.11	16.1133	14.62	13.52	16.87	15.0033	13.43	17.01	15.54	15.3267	18.26	13.26	15.17
NRRL3_3100	-	histidine phosphatase superfamily protein, clade 1	sugar_catabolism	37.27	34.88	50.5	40.8833	13.16	15.19	20.38	16.2433	10.9	12.16	9.96	11.0067	10.65	9.27	7.38	9.1	16.75	19.92	16.78	17.8167	18.87	27.62	21.21	22.5667	12.18	13.55	12.865	14.22	12.89	6.24	11.1167	7.42	7.06	6.19	6.89	9.22	5.99	6.94	7.38333	5.42	5.29	5.82	5.51	7.46	9.13	8.57
NRRL3_3123	-	oxidoreductase domain-containing protein	sugar_catabolism	7.64	6.3	5.84	6.59333	9.66	6.87	7.45	7.99333	12.71	16.87	22.26	17.28	21.72	23.06	22.27	22.35	3.15	2.9	4.09	3.38	2.43	7.54	5.74	5.23667	44.81	49.64	47.225	36.3	49.98	49.33	45.2033	19.77	15.64	16.25	17.22	25.1	24.1	23.19	24.13	20.91	24.01	27.88	24.2667	31.11	27.99	29.91
NRRL3_319	-	alcohol dehydrogenase domain-containing protein	sugar_catabolism	15.22	16.66	26.81	19.5633	4.47	5.18	9.03	6.22667	61.92	65.44	73.55	66.97	117.83	66.58	73.88	86.0967	7.32	4.18	5.89	5.79667	4.69	5.72	5.62	5.34333	50.61	58.59	54.6	24.01	26.08	18.27	22.7867	136.4	90.69	111.85	112.98	89.36	67.36	64.37	73.6967	45.28	41.19	50.12	45.53	109.98	103.93	103.26
NRRL3_3516	-	acetyl-coenzyme A synthetase, N-terminal domain-containing protein	sugar_catabolism	23.08	23.12	29.76	25.32	39.5	28.54	27.02	31.6867	130.15	147.62	159.56	145.777	128.66	123.98	138.83	130.49	16.85	16.32	18.95	17.3733	21.13	21.89	24.11	22.3767	61.86	66.66	64.26	47.74	46.89	51.94	48.8567	133.59	118.89	105.7	119.393	121.17	116.43	115.1	117.567	125.29	122.02	120.93	122.747	121.47	130.55	117.88
NRRL3_3819	-	pyruvate/phosphoenolpyruvate kinase-like domain-containing protein	sugar_catabolism	4.68	5.14	5.57	5.13	6.76	4.91	4.06	5.24333	45.33	44.74	41.34	43.8033	54.96	55.06	58.03	56.0167	9.09	8.98	10.96	9.67667	8.56	12.03	8.9	9.83	30.8	27.17	28.985	22.78	28.62	35.71	29.0367	39.8	33.98	29.46	34.4133	55.31	60.04	47.43	54.26	33.4	34.03	34.22	33.8833	54.74	66.89	57.72
NRRL3_3933	-	alcohol dehydrogenase domain-containing protein	sugar_catabolism	3.02	3.21	5.47	3.9	1.17	3.26	1.92	2.11667	33.31	37.09	24.24	31.5467	24.31	21.26	20.86	22.1433	3.84	3.53	5.25	4.20667	3.11	6.41	5.52	5.01333	51.28	55.24	53.26	68.28	61.34	37.45	55.69	47.65	34.52	38.07	40.08	38.74	33.92	29	33.8867	27.48	27.47	38.04	30.9967	31.72	32.15	36.07
NRRL3_4193	-	pyruvate/phosphoenolpyruvate kinase-like domain-containing protein	sugar_catabolism	24.23	23.97	20.08	22.76	13.4	14.86	15.96	14.74	42.5	44.88	47.04	44.8067	48.7	47.67	44.55	46.9733	44.13	69.49	54.4	56.0067	46.1	26.56	35.4	36.02	35.65	40.84	38.245	40.76	30.65	20.34	30.5833	43.78	43.25	40.21	42.4133	46.06	42.48	41.31	43.2833	38.49	36.41	40.99	38.63	41.54	33.14	46.53
NRRL3_4398	-	dihydrolipoyllysine-residue acetyltransferase	sugar_catabolism	713.95	855.39	824.91	798.083	733.9	760.29	767.36	753.85	68.99	58.94	54.91	60.9467	56.44	63.38	57.76	59.1933	557.92	575.72	561.24	564.96	528.33	484.36	528.37	513.687	146.98	131.43	139.205	124.47	124.02	114.76	121.083	60.34	56.4	55.79	57.51	64.24	59.87	60.18	61.43	55.98	54.25	49.07	53.1	53.92	54.12	54.23
NRRL3_4943	-	coenzyme Q-binding protein Coq10, START domain-containing protein	sugar_catabolism	27.14	23.44	26.67	25.75	21.11	21.75	18.52	20.46	19.05	21.81	17.55	19.47	26.57	17.68	18.79	21.0133	49.51	46.98	44.39	46.96	41.95	43.79	32.48	39.4067	33.72	38.06	35.89	30.63	17.15	15.59	21.1233	23.42	18.59	16.68	19.5633	21.99	17.98	18.86	19.61	25.62	23.64	24.3	24.52	26.74	24.89	26.41
NRRL3_5038	-	aldo/keto reductase family protein	sugar_catabolism	27.74	28.47	30.16	28.79	33.29	32.55	30.47	32.1033	68.16	60.87	61.08	63.37	79.65	77.89	68.27	75.27	15.7	17.38	11.43	14.8367	21.13	24.6	18.98	21.57	89.66	83.78	86.72	96.35	106.56	95.28	99.3967	71.75	71.06	65.2	69.3367	70.31	76.41	71.05	72.59	61.89	65.76	71.7	66.45	79.32	79.49	78.2
NRRL3_5302	-	E3-binding domain-containing protein	sugar_catabolism	192.24	168.64	202.17	187.683	147.44	152.3	152.39	150.71	16.31	20.38	12.74	16.4767	14.34	13.34	14.49	14.0567	145.2	135.19	123.26	134.55	130.62	116.67	131.12	126.137	34.09	28.07	31.08	28.96	30.06	28.58	29.2	20.91	17.13	20.78	19.6067	16.33	15.85	15.99	16.0567	17.98	15.02	12.96	15.32	17.71	11.98	14.53
NRRL3_5343	-	UDP-glucose 4-epimerase	sugar_catabolism	194.09	208.88	225.62	209.53	220.22	249.57	291.25	253.68	8.52	9.37	5.46	7.78333	3.67	10.23	7.66	7.18667	12.9	18.64	20.36	17.3	18.2	27.08	27.17	24.15	31.42	23.67	27.545	17.92	23.85	31.09	24.2867	17.59	13.91	20.42	17.3067	25.63	24.11	20.02	23.2533	13.55	14.27	11.9	13.24	12.61	6.03	9.5
NRRL3_5510	-	aldose 1-/glucose-6-phosphate 1-epimerase family protein	sugar_catabolism	16.05	15.4	14.33	15.26	16.7	12.55	10.97	13.4067	923.18	956.81	961.29	947.093	1077.11	1108.1	1056.37	1080.53	22.39	20.48	20.07	20.98	24.42	40.67	28.67	31.2533	482.76	455.22	468.99	464.23	481.26	414.14	453.21	799.21	760.27	785.02	781.5	1032.61	1021.69	1022.53	1025.61	902.78	836.24	830.11	856.377	1049.65	1167.09	999.56
NRRL3_5826	-	succinate dehydrogenase/fumarate reductase flavoprotein catalytic domain-containing protein	sugar_catabolism	7.73	6.94	10.46	8.37667	6.15	5.8	5.11	5.68667	21.16	23.05	22.39	22.2	15.32	17.65	20.97	17.98	2.43	3.67	3.4	3.16667	6.36	7.58	6.84	6.92667	19.3	21.56	20.43	17.56	19.38	16.01	17.65	22.02	17.93	18.24	19.3967	19.17	17.26	15.86	17.43	16.46	14.21	17.37	16.0133	16.11	17.51	17.82
NRRL3_603	-	succinate--CoA ligase [ADP-forming] subunit beta, mitochondrial	sugar_catabolism	295.41	327.87	319.55	314.277	217.51	263.04	253.7	244.75	140.66	129.74	119.28	129.893	107.57	117.39	116.36	113.773	251.53	335.5	328.74	305.257	293.59	259.94	300.72	284.75	82.24	59.41	70.825	63.05	84.99	121.86	89.9667	133.91	131.47	128.65	131.343	140.95	142.13	145.49	142.857	140.23	123.71	116.54	126.827	131.24	126.29	125.86
NRRL3_6411	-	oxidoreductase domain-containing protein	sugar_catabolism	558.28	688.55	572.46	606.43	911.9	838.24	782.7	844.28	238.87	251.14	270.25	253.42	218.25	201.3	214.07	211.207	247.32	257.62	248.97	251.303	253.07	240.62	232.95	242.213	105.35	104.97	105.16	120.03	83.76	60.37	88.0533	188.73	182.91	184.54	185.393	154.86	151.99	145.84	150.897	172	133.58	166.06	157.213	163.25	162.07	151.89
NRRL3_6528	-	succinate--CoA ligase [ADP-forming] subunit alpha, mitochondrial	sugar_catabolism	259.09	211.36	301.27	257.24	169.55	230.19	214.86	204.867	117.06	127.32	112.12	118.833	99.05	97.36	98.34	98.25	227.5	244.16	254.98	242.213	258.02	247.26	257.88	254.387	111.55	84.02	97.785	102.53	125.59	109.2	112.44	111.57	116.1	107.27	111.647	114.72	109.19	108.87	110.927	98.98	109.11	107.23	105.107	91.55	88.92	106.47
NRRL3_6773	-	flavocytochrome c-like protein	sugar_catabolism	50	56.13	55.14	53.7567	82.27	95.91	72.54	83.5733	1001.36	961.95	866.8	943.37	764.87	791.29	721.99	759.383	25.08	35.08	31.38	30.5133	43.79	28.63	32.69	35.0367	261.95	219.13	240.54	212.85	265.23	263.86	247.313	784.58	753.78	718.52	752.293	570.23	548.76	568.86	562.617	526.48	528.5	537.56	530.847	617.78	705.2	697.04
NRRL3_6865	-	aconitate hydratase, mitochondrial	sugar_catabolism	1.13	1.23	1.66	1.34	1.31	1.19	1.41	1.30333	3.88	3.02	2.75	3.21667	3.4	2.89	3.83	3.37333	0.69	0.5	1.45	0.88	0.66	0.68	1.03	0.79	2.23	2.49	2.36	3.81	3.62	3.75	3.72667	3.95	2.16	3.98	3.36333	3.03	4.03	1.64	2.9	5.18	3.46	4.23	4.29	4.29	3.24	3.82
NRRL3_7282	-	alcohol dehydrogenase [NADP(+)]	sugar_catabolism	0.61	1.27	1.27	1.05	0.89	0.6	1.05	0.846667	1.05	0.66	1.94	1.21667	0.81	1.78	0.46	1.01667	0.38	0.6	0.57	0.516667	0.53	0.49	0.62	0.546667	4.32	3.38	3.85	5.76	4.34	3.03	4.37667	1.71	0.78	1.7	1.39667	1.35	0.66	1.28	1.09667	1.22	1.36	3.04	1.87333	0.9	0.47	0.3
NRRL3_7837	-	mannose-1-phosphate guanylyltransferase	sugar_catabolism	99.64	104.97	110.79	105.133	139.45	119.82	131.44	130.237	84.95	92.52	91.08	89.5167	81.44	97.55	85.75	88.2467	145.79	183.72	192.12	173.877	168.95	185.02	224.24	192.737	51.41	43.5	47.455	41.27	71.16	107.11	73.18	84.24	76.36	82.08	80.8933	114.95	123.2	130.01	122.72	90.49	80.93	80.55	83.99	90.58	102.05	79.05
NRRL3_8020	-	aldehyde reductase	sugar_catabolism	8.68	9.47	10.8	9.65	13.39	10.57	9.25	11.07	85.49	93.15	108.8	95.8133	129.83	141.25	133.86	134.98	20.89	16.99	24.4	20.76	25.44	34.02	23.2	27.5533	359.62	417.68	388.65	342.93	335.91	322.08	333.64	105.35	85.29	89.93	93.5233	140.74	149.76	128.24	139.58	90.26	88.12	110.1	96.16	134.46	134.84	135.39
NRRL3_8407	-	L-arabinitol 4-dehydrogenase	sugar_catabolism	0.97	1.3	0.69	0.986667	3.64	3.43	3.46	3.51	43.43	43.07	44.49	43.6633	53.03	55.11	61.49	56.5433	2.73	3.2	2.85	2.92667	2.98	3.96	3.98	3.64	83.49	87.84	85.665	72.81	78.19	83.59	78.1967	34.65	30.11	33.41	32.7233	49.08	41.11	47.91	46.0333	34.04	39.31	38.99	37.4467	62.64	60.84	56.17
NRRL3_8691	-	NAD-dependent epimerase/dehydratase domain-containing protein	sugar_catabolism	65.38	60.5	58.37	61.4167	68.68	66.38	55	63.3533	112.58	104.09	103.8	106.823	106.17	115.61	106.84	109.54	44.63	43.75	43.7	44.0267	37.63	46.04	38.69	40.7867	81.32	92.29	86.805	77.69	79.03	78.88	78.5333	69.95	70.56	63.24	67.9167	105.17	91.9	82.82	93.2967	75.04	74.36	75.25	74.8833	94.18	97.09	98.36
NRRL3_8821	-	xylitol dehydrogenase	sugar_catabolism	0	0.19	0.25	0.146667	0	0	0.77	0.256667	1.54	2.16	2	1.9	1.55	1.22	2.15	1.64	0.1	0.87	0	0.323333	0.43	0.27	0.09	0.263333	35.89	35.59	35.74	47.64	41.83	46.46	45.31	3.4	3.43	3.14	3.32333	2.11	3.76	2.22	2.69667	2.27	2.69	4.44	3.13333	2.13	5.15	2.15
NRRL3_8839	-	SMP-30/gluconolaconase/LRE domain-containing protein	sugar_catabolism	3.32	2.94	2.56	2.94	1.79	2.34	1.21	1.78	8.82	12.08	9.31	10.07	10.88	9.96	10.5	10.4467	0.99	1.16	1.63	1.26	1.03	0.96	0.71	0.9	8.59	9.38	8.985	9.75	8.39	5.72	7.95333	12.9	10.03	9.5	10.81	16	15.21	16.43	15.88	8.55	8.31	12.76	9.87333	10.27	12.2	17.39
NRRL3_8886	-	malate/L-lactate dehydrogenase family protein	sugar_catabolism	26.4	29.86	30.44	28.9	20.86	22.61	25.06	22.8433	16.6	19.75	18.64	18.33	21.59	20.49	16.07	19.3833	15.42	15.79	16.16	15.79	21.59	21.17	15.57	19.4433	14.71	15.59	15.15	12.21	14.43	11.34	12.66	21.06	14.37	14.77	16.7333	25.43	30.62	25.36	27.1367	16.65	17.19	19	17.6133	22.13	26.63	26.19
NRRL3_896	-	alcohol dehydrogenase domain-containing protein	sugar_catabolism	5.49	5.75	4.25	5.16333	6.27	5.01	6.12	5.8	36.02	45.63	43.53	41.7267	44.17	48.77	49.62	47.52	2.09	2.97	2.83	2.63	3.53	2.21	2.78	2.84	57.9	66.64	62.27	58.83	49.16	56.87	54.9533	53.3	52.7	57.27	54.4233	57.88	67.44	58.36	61.2267	54.06	54.84	59.23	56.0433	58.52	68.5	61.83
NRRL3_9251	-	aldose 1-epimerase	sugar_catabolism	39.05	33.9	24.19	32.38	20.11	14.91	17.94	17.6533	95.42	38.46	26.82	53.5667	46.53	50.24	44.34	47.0367	46.24	37.07	44.07	42.46	36.86	31.13	33.38	33.79	70	66.14	68.07	68.61	79.32	81.19	76.3733	50.76	121.59	70.79	81.0467	38.08	94.67	59.03	63.9267	28.17	45.32	40.76	38.0833	61.22	30.66	40.49
NRRL3_966	-	succinate dehydrogenase	sugar_catabolism	202.6	198.36	173.12	191.36	102.17	149.34	134.64	128.717	317.14	303.29	285.48	301.97	266	304.26	259.15	276.47	131.74	242.9	131.99	168.877	236.57	94.49	135.65	155.57	287.29	246.03	266.66	295.66	306.21	304.39	302.087	450.47	383.65	402.26	412.127	589.14	618.71	604.35	604.067	472.63	398.56	407.18	426.123	483.3	466.38	479.51
NRRL3_968	-	6-phosphogluconate dehydrogenase domain-containing protein	sugar_catabolism	11.04	9.31	6.7	9.01667	6.39	3.65	5.82	5.28667	5.17	3.86	5.12	4.71667	3.76	5.23	4.08	4.35667	12.29	12.01	12.41	12.2367	14.48	14.29	13.29	14.02	9.08	11.95	10.515	10.7	8.7	6.29	8.56333	3.98	4.89	4.47	4.44667	6.23	5.2	3.86	5.09667	3.58	2.4	6.52	4.16667	6.44	8.29	8.12
NRRL3_9769	-	pyruvate dehydrogenase E1 component subunit alpha, mitochondrial	sugar_catabolism	7.77	8.51	8.68	8.32	8.61	7.64	10.82	9.02333	14.22	14.23	15.22	14.5567	20.3	17.82	15.88	18	7.81	6.71	6.38	6.96667	5.88	8.9	8.43	7.73667	16.38	19.22	17.8	18.48	16.65	17.57	17.5667	12.26	11.88	13.69	12.61	12.96	15.93	12.11	13.6667	14.45	13.17	13.02	13.5467	12.46	12.25	15.28
NRRL3_9880	-	short-chain dehydrogenase/reductase family protein	sugar_catabolism	5.63	4.48	3.64	4.58333	4.65	2.52	2.74	3.30333	10.72	11.03	6.2	9.31667	4.75	5.67	2.27	4.23	61.86	49.27	67.57	59.5667	59.37	61.72	62.7	61.2633	4.01	0.61	2.31	2.38	1.45	2.04	1.95667	14.11	7.93	11.66	11.2333	11.33	14.02	13.78	13.0433	11.8	7.3	10.21	9.77	8.59	9.52	12.01
NRRL3_10372	-	aldose 1-/glucose-6-phosphate 1-epimerase family protein	sugar_catabolism|D-galactose	0.31	0.25	0	0.186667	0.2	0.12	0.48	0.266667	0	0.11	0.5	0.203333	0.41	0.23	0.24	0.293333	8.11	6.31	18.97	11.13	17.64	78.69	45.75	47.36	0.64	0	0.32	0.7	0.72	0.37	0.596667	0.33	0	0	0.11	0.29	0.34	0	0.21	0	0	0	0	0	0	0.46
NRRL3_8842	-	sorbitol dehydrogenase	sugar_catabolism|D-galactose	0	0	0	0	0	0	0	0	0	0	0	0	0	0	0	0	0	0	0	0	0	0	0	0	0.3	0.4	0.35	0.4	1.83	0.59	0.94	0.11	0.1	0	0.07	0.1	0.12	0	0.0733333	0	0	0	0	0.32	0.25	0.48
NRRL3_9945	-	NAD-dependent epimerase/dehydratase	sugar_catabolism|D-galactose	0.88	1.56	0.99	1.14333	1.41	1.2	2.5	1.70333	1	2.66	0.87	1.51	1.3	1.75	1.16	1.40333	0.27	0.43	0.81	0.503333	0.94	0.18	0.78	0.633333	2.19	2.95	2.57	0.43	0.43	0.79	0.55	2.14	0.7	1.36	1.4	1.1	1.9	1.06	1.35333	1.05	1.95	1.86	1.62	2.35	0.67	2.15
NRRL3_7971	-	type I mannose-6-phosphate isomerase-like protein	sugar_catabolism|D-mannose	1.49	1.34	0.9	1.24333	1.05	1.52	0.79	1.12	0.34	1.28	0.59	0.736667	0.69	0.54	0.34	0.523333	3.53	6.1	6.09	5.24	3.84	4.92	5.3	4.68667	0.41	0	0.205	0.52	0.2	0.98	0.566667	0.41	0.19	0.52	0.373333	0.93	0.64	0.31	0.626667	0.59	0	0.56	0.383333	0.44	0.68	1.02
NRRL3_11729	-	hexokinase	sugar_catabolism|D-mannose/glycolysis	0.17	0.65	0.58	0.466667	0.41	0.7	0.29	0.466667	0.29	0.27	0.2	0.253333	0.67	0.09	0.48	0.413333	1.28	1	1.52	1.26667	1.54	1.55	1.11	1.4	0.12	0	0.06	0	0	0	0	0.36	0.08	0.44	0.293333	0.16	0.09	0	0.0833333	0	0.11	0	0.0366667	0	0.2	0.13
NRRL3_3214	-	glyceraldehyde-3-phosphate dehydrogenase	sugar_catabolism|glycolysis	385.89	442.35	364.51	397.583	349.56	268.79	279.18	299.177	14.77	9.05	4.51	9.44333	1.28	1.88	1.47	1.54333	45.03	69.66	58.22	57.6367	38.58	63.86	49.71	50.7167	6.64	4.87	5.755	4.66	5.77	7.68	6.03667	7.02	4.97	5.17	5.72	2.65	1.17	2.82	2.21333	3.36	2.74	3.22	3.10667	0.79	0.25	1.28
NRRL3_10849	-	aldo/keto reductase family protein	sugar_catabolism|PCP	1.77	1.35	2.15	1.75667	1.59	2.53	1.15	1.75667	1.59	1.22	1.35	1.38667	0.75	0.69	0.86	0.766667	0.36	0.74	0.28	0.46	0.49	0.46	0.58	0.51	1.03	0.93	0.98	0.47	0.37	0.79	0.543333	0.92	0.48	1.18	0.86	0.71	0.14	1.18	0.676667	0.6	1.18	0.71	0.83	2.22	0.87	0.37
NRRL3_2854	-	alcohol dehydrogenase [NADP(+)]	sugar_catabolism|PCP/D-galactose	1.09	1.03	0.46	0.86	0.65	0.8	0.46	0.636667	0.16	0.58	1.13	0.623333	1.2	0.29	0	0.496667	0.38	0.26	0	0.213333	0.17	0.49	0	0.22	1.11	0.5	0.805	1.71	1.34	0.61	1.22	0.42	1.17	1.13	0.906667	0.51	1.17	0.42	0.7	1.13	1.44	0.96	1.17667	0.99	0	0.8
NRRL3_10165	-	dihydroxyacetone synthase	sugar_catabolism|PPP	0	0	0	0	0	0	0	0	0	0	0	0	0	0	0	0	0	0	0	0	0	0	0	0	0	0	0	0	0	0	0	0	0	0	0	0	0	0	0	0	0	0	0	0	0	0
NRRL3_8784	-	6-phosphogluconate dehydrogenase domain-containing protein	sugar_catabolism|PPP	0.39	0.1	0	0.163333	0.38	0.34	0	0.24	0	0	0	0	0	0	0.11	0.0366667	2.55	3.41	2.71	2.89	2.38	1.06	2.22	1.88667	0.07	0	0.035	0	0	0	0	0	0	0	0	0	0	0	0	0	0	0	0	0	0	0.14
NRRL3_11113	-	succinate dehydrogenase/fumarate reductase flavoprotein catalytic domain-containing protein	sugar_catabolism|TCA & glyoxylate cycle	0.58	0.31	0.65	0.513333	0.48	0.19	0.37	0.346667	1.03	2.11	1.66	1.6	1.38	1.69	2.96	2.01	0	0.4	0.37	0.256667	0	0.5	0.44	0.313333	1.12	1.58	1.35	0.73	0.65	0.29	0.556667	0.77	0.71	0.94	0.806667	1.62	1.15	1.28	1.35	0.59	1.09	1.39	1.02333	1.56	1.88	0.97
NRRL3_11727	-	dihydrolipoyllysine-residue succinyltransferase component of 2-oxoglutarate dehydrogenase complex, mitochondrial	sugar_catabolism|TCA & glyoxylate cycle	0.65	0.67	0.74	0.686667	0	0.22	0.11	0.11	0	0.2	0.11	0.103333	0	0.1	0.21	0.103333	0.44	0.27	0.31	0.34	0.84	0.11	0.43	0.46	0.06	0.09	0.075	0.07	0	0	0.0233333	0	0.09	0.1	0.0633333	0	0.2	0.19	0.13	0	0	0	0	0.54	0	0
NRRL3_11728	-	2-oxoglutarate dehydrogenase, mitochondrial	sugar_catabolism|TCA & glyoxylate cycle	0	0	0	0	0	0	0	0	0	0	0	0	0	0	0	0	0	0	0	0	0	0.11	0	0.0366667	0.03	0.17	0.1	0	0	0.04	0.0133333	0	0.04	0.05	0.03	0	0.05	0	0.0166667	0	0	0	0	0	0	0.07
NRRL3_288	-	citrate synthase-like protein	sugar_catabolism|TCA & glyoxylate cycle	0.85	1.11	1.48	1.14667	2.45	3.61	1.31	2.45667	4.49	5.68	3.47	4.54667	2.58	2.17	0.69	1.81333	0.14	0.07	0.09	0.1	0.2	0.46	0.29	0.316667	0.63	0.35	0.49	0.91	0.45	0.55	0.636667	1.93	1.84	1.59	1.78667	4.56	3.74	3.68	3.99333	2.2	2.86	3.26	2.77333	3.25	4.76	2.83
NRRL3_3324	-	#N/A	sugar_catabolism|TCA & glyoxylate cycle	0	0	0	0	0	0	0.28	0.0933333	0	0	0	0	0.37	0.13	0	0.166667	0	0	0	0	0	0	0	0	0	0.34	0.17	0.18	0	0.11	0.0966667	0	0	0.9	0.3	0	0	0	0	0	0	0	0	0	0.28	0
NRRL3_4875	-	2,3-dimethylmalate lyase OahA	sugar_catabolism|TCA & glyoxylate cycle	37.6	52.62	43.17	44.4633	99.07	83.98	80.7	87.9167	13.61	10.55	9.47	11.21	4.72	9.93	9.82	8.15667	42.06	37.98	35.07	38.37	48.06	57.07	53.35	52.8267	5.33	3.46	4.395	5.91	1.72	0.91	2.84667	9.84	10.81	8.72	9.79	6.14	5.01	6.33	5.82667	11.57	12.16	10.86	11.53	5.71	7.32	8.32
NRRL3_5366	-	aconitate hydratase, mitochondrial	sugar_catabolism|TCA & glyoxylate cycle	0	0	0	0	0	0	0.07	0.0233333	0	0.06	0.14	0.0666667	0	0.19	0	0.0633333	0	0	0	0	0	0.07	0	0.0233333	0	0.05	0.025	0	0	0	0	0	0.28	0.06	0.113333	0	0.38	0.12	0.166667	0	0.16	0.08	0.08	0.34	0	0
NRRL3_9556	-	malate dehydrogenase	sugar_catabolism|TCA & glyoxylate cycle	0.33	0.46	0.13	0.306667	0.54	0.26	0.38	0.393333	0.26	0	0.13	0.13	0.11	0	0	0.0366667	0.1	0	0	0.0333333	0	0	0	0	0	0	0	0	0.33	0	0.11	0.23	0.21	0	0.146667	0.21	0.24	0.23	0.226667	0	0	0	0	0	0	0.16
NRRL3_10102	aclA	ATP citrate synthase domain-containing protein	TCA & glyoxylate cycles	75.57	104.66	86.17	88.8	2621.85	1716.5	1522.56	1953.64	548.76	684.39	983.93	739.027	1525.08	1270.76	1648.83	1481.56	433	491.98	538.42	487.8	350.25	385.2	423.37	386.273	116.83	78.7	97.765	62.94	101.47	96.89	87.1	236.78	268.18	324.52	276.493	103.69	102.03	122.67	109.463	213.58	300.21	250.94	254.91	317.66	321.07	309.05
NRRL3_10103	aclB	ATP-citrate synthase subunit 1	TCA & glyoxylate cycles	81.18	108.23	80.34	89.9167	2631.97	1683.61	1549.21	1954.93	630.64	824.07	1163.2	872.637	1913.18	1529	2003.19	1815.12	383.53	416.6	491.1	430.41	292.92	324.12	373.98	330.34	119.56	90.68	105.12	68.63	95.84	97.6	87.3567	306.67	347.55	431.31	361.843	124.49	115.19	126.85	122.177	276.91	369.55	331.09	325.85	371.25	374.27	372.94
NRRL3_11573	acoA	aconitate hydratase, mitochondrial	TCA & glyoxylate cycles	1422.49	1446.74	1194.28	1354.5	1089.78	1211.9	1277.54	1193.07	237.17	180.03	144.81	187.337	125.8	168.91	125.35	140.02	244.79	484.66	284.35	337.933	383.98	183.15	264.78	277.303	233.61	150.25	191.93	183.83	294.57	387.49	288.63	218.83	217.82	225.46	220.703	250.98	236.86	259.05	248.963	172.32	139.13	143.18	151.543	146.78	142.53	151.12
NRRL3_1584	pdhC	pyruvate dehydrogenase E1 component subunit beta, mitochondrial	TCA & glyoxylate cycles	449.03	524.28	466.68	479.997	480.37	470.02	451.41	467.267	61.99	56.74	48.77	55.8333	42.03	49.55	46.58	46.0533	473.09	488.88	421.07	461.013	431.49	355.91	430.52	405.973	103.83	96.56	100.195	90.51	84.24	76.74	83.83	46.3	45.76	52.63	48.23	42.8	37.78	44.18	41.5867	52.96	46.39	50.86	50.07	38.84	44.04	38.7
NRRL3_2395	acuD	isocitrate lyase	TCA & glyoxylate cycles	3805.02	4165.39	3360.55	3776.99	1445.22	1266.5	1835.72	1515.81	2084.33	1403.87	699.21	1395.8	253.52	454.38	235.5	314.467	78.76	130	83.46	97.4067	136.32	80.86	99.2	105.46	712.05	906.07	809.06	888.27	694.68	815.52	799.49	2180.95	1921.73	1751.33	1951.34	2646.21	2463.11	2233.77	2447.7	1126.58	866.73	872.3	955.203	829.39	874.13	896.72
NRRL3_2775	sdhB	succinate dehydrogenase [ubiquinone] cytochrome b small subunit, mitochondrial	TCA & glyoxylate cycles	131.17	154.51	120.6	135.427	88.8	130.91	108.69	109.467	233.09	228.22	219.57	226.96	212.59	228.69	205.46	215.58	131.59	218.27	112.58	154.147	206.4	101.76	135.51	147.89	342.8	383.36	363.08	373.06	324.93	281.71	326.567	278.65	230.14	245.54	251.443	354.66	381.46	364.16	366.76	294.67	256.23	259.79	270.23	282.43	297.81	281.94
NRRL3_3113	fumR	fumarate hydratase	TCA & glyoxylate cycles	315.9	345.44	344.46	335.267	180.24	206.32	198.08	194.88	136.06	148.15	143.83	142.68	147.58	129.71	139.6	138.963	394.55	391.19	362.11	382.617	399.33	401.2	403.82	401.45	229.63	252.24	240.935	216.75	196.81	165.55	193.037	174.62	137.75	152.16	154.843	208.98	194.4	206.72	203.367	145.91	123.1	134.94	134.65	167.46	193.17	176
NRRL3_316	-	aconitate hydratase, mitochondrial	TCA & glyoxylate cycles	48.44	41.97	40.68	43.6967	52.48	58.97	62.48	57.9767	8.62	8.78	10.15	9.18333	10.55	13.16	10.86	11.5233	82.39	124.88	78.64	95.3033	106.18	62.51	80.4	83.03	14.87	13.49	14.18	12.96	15.52	10.3	12.9267	11.46	9.9	12.56	11.3067	14.8	12.78	13.18	13.5867	12.61	10.47	11.99	11.69	13.79	12.6	13.32
NRRL3_3570	mdhA	malate dehydrogenase precursor	TCA & glyoxylate cycles	1455.7	1612.13	1542.87	1536.9	1174.52	1226.53	1296.19	1232.41	767.06	782.7	717.2	755.653	778.8	765.89	779.61	774.767	1050.77	931.66	1013.67	998.7	1063.28	1141.71	1057.22	1087.4	899.28	928.54	913.91	846.48	918.82	985.58	916.96	582.89	528.83	531.75	547.823	784.06	727.06	701.41	737.51	546.79	437.38	502.24	495.47	645.72	642.2	676.27
NRRL3_3733	acuE	malate synthase, glyoxysomal	TCA & glyoxylate cycles	890.52	836.64	836.45	854.537	205.84	280.26	327.63	271.243	190.82	133.19	92.17	138.727	75.1	87.14	58.72	73.6533	43.47	63.45	39.66	48.86	67.38	37.96	51.3	52.2133	199.31	117.04	158.175	214.5	251.91	220.73	229.047	939.73	583.86	782.16	768.583	932.28	830.24	999.66	920.727	559.32	449.93	413.96	474.403	477.53	655.85	595.47
NRRL3_3739	mcsA	2-methylcitrate synthase McsA, component of the methyl citric acid cycle	TCA & glyoxylate cycles	92.85	93.14	98.05	94.68	45.02	52.92	56.63	51.5233	285.1	266.64	254.29	268.677	231.26	255.57	229.87	238.9	75.68	76.57	74.73	75.66	96.54	72.9	76.23	81.89	189.28	191.78	190.53	211.7	159.29	114.91	161.967	207.47	189.83	171.38	189.56	193.9	186.35	175.72	185.323	177.15	165.82	170.08	171.017	186.41	177.02	194.57
NRRL3_4395	mdhB	malate dehydrogenase, mitochondrial	TCA & glyoxylate cycles	1900.88	1840.91	2093	1944.93	1777.05	1873.53	1813.05	1821.21	363.88	304.83	247.16	305.29	207.75	230.02	213.19	216.987	1631.94	1298.15	1492.7	1474.26	1493.99	1794.6	1759.21	1682.6	356.62	322.62	339.62	358.02	365.83	305.07	342.973	414.92	411.07	388.56	404.85	388.8	474.74	454.99	439.51	308.34	266.5	277.62	284.153	254.81	205.2	257.2
NRRL3_4474	carC	succinate dehydrogenase	TCA & glyoxylate cycles	194.98	210.02	201.41	202.137	117.68	155.63	146.58	139.963	285.76	271.31	246.27	267.78	286.23	311.69	271.8	289.907	179.97	281.42	170.3	210.563	287.83	157.71	199.73	215.09	426.43	472.65	449.54	528.46	451.08	331.59	437.043	301.3	269.23	298.93	289.82	411.34	399.22	399.01	403.19	362.34	300.44	274.87	312.55	335.2	338.01	342
NRRL3_4756	lpdA	dihydrolipoyl dehydrogenase, precursor	TCA & glyoxylate cycles	318.9	306.2	340.63	321.91	274.17	309.38	296.45	293.333	132.13	126.3	118.35	125.593	112.25	117.93	108.57	112.917	318.61	351.35	330.37	333.443	329.59	282.1	345.35	319.013	165.34	149.33	157.335	154.02	153.6	143.32	150.313	133.94	121.02	113.26	122.74	157.24	149.73	166.89	157.953	117.85	118.03	112.66	116.18	122.58	135.8	134.1
NRRL3_5239	sdhA	succinate dehydrogenase [ubiquinone] flavoprotein subunit, mitochondrial	TCA & glyoxylate cycles	190.43	204.47	172.9	189.267	133.29	164.52	150.13	149.313	213.74	178.65	181.15	191.18	137.33	152.96	145.04	145.11	76.72	148.87	72.46	99.35	148.43	55.81	80.53	94.9233	141.81	132.34	137.075	154.89	144.77	138.93	146.197	281.11	256.32	253.84	263.757	398.2	377.34	427.06	400.867	316.73	256.47	257.36	276.853	274.13	303.03	295.22
NRRL3_5263	IcdA	isocitrate dehydrogenase [NADP]	TCA & glyoxylate cycles	1044.21	1160.26	1133.26	1112.58	772.06	992.47	992.2	918.91	221.34	189.12	144.71	185.057	104.68	116.45	104.89	108.673	669.67	719.95	663.64	684.42	714.02	588.4	648.7	650.373	121.96	101.75	111.855	105.47	118.9	120.81	115.06	292.16	236.26	216.6	248.34	523.18	513.5	524.41	520.363	276.55	198.86	209.02	228.143	299.11	300.88	325.25
NRRL3_547	citA	citrate synthase CitA	TCA & glyoxylate cycles	942.96	1159.03	1054.66	1052.22	1052.4	1081.29	987.34	1040.34	251.91	205.23	166.15	207.763	82.04	105.99	93.33	93.7867	1008.08	1058	942.33	1002.8	965.03	880.12	938.91	928.02	203.34	179.03	191.185	164.93	180.65	178.17	174.583	190.3	201.55	178.01	189.953	173.42	165.12	195.5	178.013	190.05	156.12	156.76	167.643	104.56	102.19	115.93
NRRL3_5660	sdhC	succinate dehydrogenase [ubiquinone] flavoprotein subunit, mitochondrial	TCA & glyoxylate cycles	0.25	0.07	0	0.106667	0.12	0.67	0	0.263333	0.07	0.27	0.52	0.286667	0.19	0.34	0.57	0.366667	0.06	0	0	0.02	0.41	0.15	0.19	0.25	0.26	0.17	0.215	0.47	0.25	0.23	0.316667	0.07	0.18	0.13	0.126667	0.18	0.61	0.59	0.46	0.45	0.08	0.27	0.266667	0	0.14	0.19
NRRL3_6354	oahA	oxaloacetate acetylhydrolase	TCA & glyoxylate cycles	13289.6	12070.8	12659	12673.1	9824.37	8443.33	10946.7	9738.12	4241.37	3527.1	2307.73	3358.73	1132.47	1753.66	1217.13	1367.75	1567.24	1903.54	1734.94	1735.24	1700.38	1007.21	1210.73	1306.11	5960.48	5582.48	5771.48	5523.99	6278.32	7628.81	6477.04	8659.65	6715.8	7497.94	7624.46	7934.31	8725.16	7278.2	7979.22	3095.83	2919.61	2724.53	2913.32	2328.58	2104.27	2206.78
NRRL3_7795	acuA	acetyl-coenzyme A synthetase	TCA & glyoxylate cycles	1429.33	1539.2	1373.85	1447.46	1404.37	1323.97	1419.3	1382.55	2275.21	2179.07	1967.73	2140.67	1679.92	1840.69	1778.29	1766.3	249.07	270.37	276.75	265.397	261.4	211.25	236.38	236.343	1050.76	860.58	955.67	764.97	1057.08	1352.43	1058.16	2767.91	2378.01	2446.9	2530.94	3767.6	3545.45	3355.5	3556.18	2455.88	2041.26	2187.85	2228.33	2421.2	2576.7	2543.45
NRRL3_7854	kgdA	2-oxoglutarate dehydrogenase, mitochondrial	TCA & glyoxylate cycles	255.01	253	244.61	250.873	178.12	192.19	194.8	188.37	75.89	72.42	61.61	69.9733	52	56.06	50.64	52.9	182.37	225.66	187.02	198.35	203.77	167.47	193.27	188.17	74.32	65.37	69.845	69.03	69.09	78.26	72.1267	89.97	97.42	87.51	91.6333	105.65	98.87	114.09	106.203	93.53	80.61	85.29	86.4767	84.15	79.33	77.17
NRRL3_9217	kdgB	dihydrolipoamide S-succinyl transferase	TCA & glyoxylate cycles	361.75	374.02	373.92	369.897	296.22	328.14	298.66	307.673	189.03	182.15	156.26	175.813	139.6	158.1	135.42	144.373	324.53	398.92	373.56	365.67	386.73	327.8	342.87	352.467	153.35	141.28	147.315	141.89	166.53	176.72	161.713	181.84	178.46	166.63	175.643	190.53	188.09	189.93	189.517	178.85	166.82	166.95	170.873	159.37	160.8	169.74
NRRL3_10052	xltC	major facilitator superfamily glucose transporter	sugar_transporter	167.2	178.82	129.98	158.667	145.55	116.26	126.69	129.5	82.69	59.52	49.32	63.8433	49.36	59.36	48.95	52.5567	243.69	236.85	255.26	245.267	220.29	206.51	206.93	211.243	16.94	12.01	14.475	22.31	13.22	15.31	16.9467	39.11	46.14	46.08	43.7767	30.99	42.12	34.01	35.7067	31.94	25.79	32.57	30.1	28.4	24.44	30.32
NRRL3_10141	-	major facilitator superfamily, sugar/inositol transporter-like protein	sugar_transporter	1.52	1.86	1.55	1.64333	3.37	3.04	3.12	3.17667	13.58	14.16	18.15	15.2967	14.48	13.8	14.59	14.29	0.92	0.44	0.25	0.536667	0.49	0.64	0.23	0.453333	14.9	17.98	16.44	15.44	15.82	13.36	14.8733	15.71	17.01	13.8	15.5067	16.24	12.73	17.07	15.3467	13.31	13.86	14.39	13.8533	17.09	16.58	16.22
NRRL3_10202	-	major facilitator superfamily, sugar/inositol transporter-like protein	sugar_transporter	0.29	0.42	0.41	0.373333	0.07	0.17	0.33	0.19	10.88	11.94	9.41	10.7433	5.4	6.57	6.5	6.15667	0.07	0	0.08	0.05	0.19	0	0.05	0.08	5.93	7.46	6.695	5.12	6.53	6.71	6.12	13.6	9.08	12.84	11.84	18.08	15.79	13.77	15.88	10.12	7.66	10.88	9.55333	8.19	6.28	8.68
NRRL3_10300	-	major facilitator superfamily, sugar/inositol transporter-like protein	sugar_transporter	0.54	0.75	0.35	0.546667	1.27	0.55	0.97	0.93	367.9	396.41	383.15	382.487	399.83	361.05	395.96	385.613	0.58	0.68	0.43	0.563333	0.6	0.56	0.53	0.563333	963.37	888.09	925.73	864.91	824.6	692.69	794.067	608.06	461.05	451.02	506.71	984.01	971.64	886.88	947.51	569.78	458.74	490.36	506.293	711.04	937.76	767.36
NRRL3_10866	-	major facilitator superfamily, sugar/inositol transporter-like protein	sugar_transporter	0.08	0.11	0.09	0.0933333	0.07	0	0.26	0.11	3.26	3.62	2.47	3.11667	4.41	3.18	4.78	4.12333	0	0.07	0.17	0.08	0.1	0	0.12	0.0733333	9.06	6.99	8.025	6.45	11.77	9.59	9.27	4.18	4.64	4.39	4.40333	3.69	3.91	4	3.86667	4.68	5.74	2.94	4.45333	4.27	3.53	2.72
NRRL3_11036	-	major facilitator superfamily, sugar/inositol transporter-like protein	sugar_transporter	1.68	2.5	3.05	2.41	3.73	2.57	3.16	3.15333	7.9	5.31	8.29	7.16667	9.46	8.32	8.26	8.68	2.83	1.64	3.09	2.52	3.04	2.34	1.92	2.43333	5.27	4.63	4.95	4.92	6.14	5.2	5.42	4.65	5.47	6.54	5.55333	8.63	11.18	8.31	9.37333	6.51	7.72	6.89	7.04	7	7.53	4.7
NRRL3_11054	-	major facilitator superfamily, sugar/inositol transporter-like protein	sugar_transporter	8.56	9.13	10.67	9.45333	12.48	6.75	8.82	9.35	159.71	156.58	159.76	158.683	221.82	199.21	185.36	202.13	9.41	7.62	8.99	8.67333	8.24	9.93	9.92	9.36333	53.37	57.11	55.24	64.04	61.92	61.85	62.6033	105.63	104.23	100.8	103.553	180.5	168.84	152.61	167.317	145.95	124.97	124.9	131.94	189.4	184.04	164.27
NRRL3_1110	-	major facilitator superfamily, sugar/inositol transporter-like protein	sugar_transporter	14.87	13.82	12.89	13.86	11.31	12.31	11.84	11.82	21.35	25.7	26.08	24.3767	26.55	29.42	30.84	28.9367	16.06	11.33	14.9	14.0967	12.45	15.64	16.47	14.8533	25.84	27.16	26.5	29.18	22.79	25.38	25.7833	22.75	23.99	24.48	23.74	20.35	22.38	21.28	21.3367	19.27	22.62	19.35	20.4133	26.5	27.85	22.59
NRRL3_11358	-	major facilitator superfamily, sugar/inositol transporter-like protein	sugar_transporter	0.43	0.99	0.49	0.636667	0.67	0.82	0.99	0.826667	1.49	2.69	2.27	2.15	3.25	2.83	3.62	3.23333	0.16	0.17	0.19	0.173333	0.56	0.73	0.33	0.54	3.6	2.7	3.15	4.44	4.54	7	5.32667	4.98	5.56	5.13	5.22333	4.65	5.44	5.68	5.25667	4.75	5.66	5.39	5.26667	6.33	5.18	4.6
NRRL3_11470	-	major facilitator superfamily, sugar/inositol transporter-like protein	sugar_transporter	0	0.34	0.09	0.143333	0.4	0.39	0.09	0.293333	21.74	24.83	32.67	26.4133	30.64	28.18	31.32	30.0467	0	0	0	0	0.21	0.2	0.06	0.156667	22.76	17.19	19.975	27.42	29.32	30.79	29.1767	36.38	38.69	34.51	36.5267	25.25	28.01	19.92	24.3933	33.06	36.7	35.12	34.96	31.94	37.72	28.55
NRRL3_11710	-	major facilitator superfamily, sugar/inositol transporter-like protein	sugar_transporter	0.38	0.34	0.17	0.296667	0.66	0.09	0.09	0.28	135.99	148.49	168.69	151.057	235.26	193.6	245.27	224.71	0.5	0.96	0.68	0.713333	0.88	0.46	0.92	0.753333	474.84	421.63	448.235	447.53	464.14	373.46	428.377	228.08	229.85	249.71	235.88	181.52	245.2	222.1	216.273	224.13	245.99	273.72	247.947	292.62	269.37	261.96
NRRL3_11715	xltA	xylose transporter	sugar_transporter	4.82	5.17	4.99	4.99333	9.68	8.04	7.48	8.4	187.02	16.83	5.96	69.9367	16.25	39.64	16.53	24.14	6.79	5.48	7.1	6.45667	5.68	4.26	3.15	4.36333	4.01	4.1	4.055	4.62	2.81	3.04	3.49	14.37	214.08	55.4	94.6167	2.49	128.08	43.49	58.02	4.6	22.46	28.73	18.5967	61.04	6.53	12.17
NRRL3_11740	-	major facilitator superfamily, sugar/inositol transporter-like protein	sugar_transporter	2.63	1.37	1.68	1.89333	1.43	1.19	0.84	1.15333	171.14	216.93	270.66	219.577	367.2	324.09	349.56	346.95	2.46	2.17	1.2	1.94333	3.22	2.69	3.34	3.08333	288.02	240.31	264.165	232.64	305.69	323.14	287.157	151	171.56	157.35	159.97	99.49	108.98	110.7	106.39	173.52	173.08	157.76	168.12	145.36	173.97	141.28
NRRL3_11807	-	major facilitator superfamily, sugar/inositol transporter-like protein	sugar_transporter	402.32	373.05	353.13	376.167	584.03	480.36	471	511.797	51.63	56.11	47.25	51.6633	29.31	38.8	29.22	32.4433	241.98	235.73	227.95	235.22	194.87	170.28	170.08	178.41	25.32	19	22.16	33.24	25.69	24.47	27.8	641.54	521.83	552.65	572.007	848.66	628.74	544.71	674.037	28.45	18.38	17.75	21.5267	20.52	18.91	19.34
NRRL3_1317	-	major facilitator superfamily, sugar/inositol transporter-like protein	sugar_transporter	0.09	0	0	0.03	0	0	0.1	0.0333333	1.27	1.1	1.83	1.4	1.35	1.02	1.83	1.4	0.08	0	0	0.0266667	0	0	0.07	0.0233333	1.86	2.98	2.42	3.42	3.88	4.75	4.01667	1.43	1.23	1.33	1.33	1.53	0.55	1.33	1.13667	1.43	1.02	1.81	1.42	1.62	0.78	1.01
NRRL3_1652	-	xylose transporter	sugar_transporter	11	13.39	8.7	11.03	8.66	7.68	6.78	7.70667	52.6	52.17	53.73	52.8333	71.2	60.71	70.68	67.53	43.26	36.01	35.69	38.32	18.89	13.52	15.37	15.9267	25.17	19.62	22.395	16.39	17.14	12.04	15.19	83.95	104.55	91.81	93.4367	62.63	71.83	70.62	68.36	76.39	89.61	90.78	85.5933	70.42	63.94	74.26
NRRL3_235	-	glycerol proton symporter	sugar_transporter	31.58	29.12	18.26	26.32	7.63	14.02	14.85	12.1667	7.51	9.73	6.57	7.93667	11.7	13.75	12.76	12.7367	14.35	20.56	18.68	17.8633	9.17	6.59	6.26	7.34	2.15	2.17	2.16	3.34	2.34	3.05	2.91	3.3	3.02	4.84	3.72	2.01	2.99	1.73	2.24333	3.39	2.42	2.57	2.79333	2.19	1.81	1.74
NRRL3_2351	-	major facilitator superfamily, sugar/inositol transporter-like protein	sugar_transporter	46.3	48.96	47.22	47.4933	33.45	33.78	35.26	34.1633	557.89	551.85	600.23	569.99	887.64	753.99	814.39	818.673	96	90.89	122.98	103.29	114.81	157.85	127.64	133.433	314.09	260.99	287.54	304.69	305.59	312.43	307.57	429.91	443.88	468.19	447.327	706.34	622.34	602.05	643.577	618.15	585.09	618.62	607.287	806.84	851.75	762.18
NRRL3_2528	-	major facilitator superfamily, sugar/inositol transporter-like protein	sugar_transporter	13.46	14.15	13.88	13.83	21.14	16.73	16.57	18.1467	9.51	9.48	9.68	9.55667	8.19	12.21	10.36	10.2533	13.17	17.64	19.92	16.91	16.73	15.66	19.7	17.3633	12.06	7.98	10.02	8.44	12.41	12.55	11.1333	10.57	7.49	10.83	9.63	8.41	9.74	11.1	9.75	8.58	6.53	7.04	7.38333	6.58	6.72	5.82
NRRL3_2828	-	major facilitator superfamily, sugar/inositol transporter-like protein	sugar_transporter	0.74	0.94	1.12	0.933333	1.67	1.55	1.5	1.57333	4.05	4.41	3.62	4.02667	5.2	5.1	4.37	4.89	0.31	0.24	1.19	0.58	0.11	0.2	0.13	0.146667	2.13	3.25	2.69	2.26	2.44	1.33	2.01	3.52	3.62	3.76	3.63333	5.42	2.76	4.11	4.09667	3.14	4.05	3.72	3.63667	2.52	3.4	3.15
NRRL3_3021	-	myo-inositol transporter	sugar_transporter	4.46	5.36	4.39	4.73667	6.77	4.27	3.48	4.84	47.43	47.34	52.35	49.04	44.87	38.03	39.13	40.6767	1.62	2.17	1.84	1.87667	2.55	2.19	1.76	2.16667	35.27	41.01	38.14	44.22	31.5	26.41	34.0433	73.49	57.76	53.41	61.5533	51.72	39.5	47.79	46.3367	44.74	39.2	39.99	41.31	50.47	52.85	47.96
NRRL3_3028	ctA	major facilitator superfamily, sugar/inositol transporter-like protein	sugar_transporter	1.64	1.65	1.13	1.47333	1.17	0.84	0.4	0.803333	64.47	79.76	112.6	85.61	135.42	106.74	143.77	128.643	0.47	0.83	1.11	0.803333	1.83	0.94	0.92	1.23	198.09	139.59	168.84	88.7	109.21	112.31	103.407	128.28	130.06	139.08	132.473	121.1	152.8	149.64	141.18	145.54	182.14	174.9	167.527	173	170.56	168.03
NRRL3_3147	mstA	major facilitator superfamily high affinity sugar/H+ symporter MstA	sugar_transporter	47.63	50.72	29.55	42.6333	27.28	20.14	22.77	23.3967	1787.98	1847.2	1911.25	1848.81	1825.74	1529.91	1640.04	1665.23	32.3	31.89	34	32.73	5.58	7.93	6.24	6.58333	1418.81	1156.56	1287.68	808.12	929.63	917.6	885.117	2232.53	2355.88	2328.82	2305.74	1885.66	2138.14	2033.51	2019.1	2573.23	2634.81	2540.12	2582.72	2355.16	2296.4	2303.52
NRRL3_3272	-	major facilitator superfamily, sugar/inositol transporter-like protein	sugar_transporter	0.33	0.43	0.47	0.41	0.8	0.58	0.19	0.523333	42.71	48.16	45.11	45.3267	43.42	41.27	50.99	45.2267	0.08	0.24	0	0.106667	0.53	0.7	1.13	0.786667	45.49	32.99	39.24	44.69	46.43	30.11	40.41	66.84	62.25	63.23	64.1067	81.73	84.1	84.8	83.5433	69.48	57.02	51.19	59.23	62.66	84.31	65.24
NRRL3_3489	-	major facilitator superfamily, sugar/inositol transporter-like protein	sugar_transporter	0.45	0.55	0.43	0.476667	1.05	0.6	0.51	0.72	29.7	33.29	35.96	32.9833	32.45	36.16	41.01	36.54	0.24	0.19	0.28	0.236667	1.15	0.62	0.53	0.766667	19.87	20.63	20.25	16.58	19.49	19.31	18.46	35.73	29.8	31.99	32.5067	46.9	42.83	42.61	44.1133	38.5	31.55	42.68	37.5767	39.91	44.62	53.08
NRRL3_3594	-	major facilitator superfamily, sugar/inositol transporter-like protein	sugar_transporter	84.14	80.2	90.32	84.8867	100.33	96.51	96.02	97.62	13.65	13.37	9.99	12.3367	9.43	11.89	9.04	10.12	47.68	45.97	40.96	44.87	39.49	42.2	44.23	41.9733	4.11	3.82	3.965	4.36	5.4	4.1	4.62	145.62	129.07	129.67	134.787	158.38	139.84	136.11	144.777	11.77	11.19	6.92	9.96	10.25	9	10.69
NRRL3_3702	-	major facilitator superfamily, sugar/inositol transporter-like protein	sugar_transporter	2.6	3.19	2.2	2.66333	5.71	4.57	4.24	4.84	3.34	5.47	4.53	4.44667	5.28	6.87	5.95	6.03333	36.02	32.44	40.56	36.34	32.09	36.6	35.51	34.7333	2.37	2.01	2.19	1.92	3.52	3.2	2.88	12.61	14.57	13.95	13.71	14.11	12.78	14.66	13.85	6.08	5.72	6.18	5.99333	5.56	5.02	4.65
NRRL3_379	-	major facilitator superfamily, sugar/inositol transporter-like protein	sugar_transporter	36.73	32	34.59	34.44	42.91	35.9	37.28	38.6967	49.12	47.58	46.84	47.8467	33.31	38.58	35.84	35.91	36.98	30.47	36.81	34.7533	42.82	49.7	46.21	46.2433	25.22	22.56	23.89	28.21	23.01	24.85	25.3567	42.79	37.52	42.03	40.78	30.64	35.09	36.81	34.18	37.93	37.86	36.32	37.37	31.24	32.55	28.54
NRRL3_386	-	sugar/inositol transporter family protein	sugar_transporter	2.22	2.6	3.4	2.74	4.35	4.37	3.1	3.94	2.3	0.61	0.94	1.28333	1.06	2.26	0.65	1.32333	36.59	24.27	54.83	38.5633	39.9	41.85	42.34	41.3633	7.07	6.37	6.72	8.39	9.04	14.89	10.7733	2.54	2.12	2.45	2.37	1.21	2.32	1.71	1.74667	1.96	2	2.12	2.02667	1.88	2.3	1.26
NRRL3_3879	mstH	high-affinity glucose transporter	sugar_transporter	623.22	719.12	645.58	662.64	1279.97	951.2	984.71	1071.96	62.45	60.1	58.71	60.42	42.11	53.19	50.27	48.5233	551.26	596.34	591.7	579.767	619.17	750.54	657.05	675.587	22.82	11.33	17.075	17.72	7.52	6.26	10.5	417	329.06	410.68	385.58	526.29	438.03	370.59	444.97	58.11	47.93	43.86	49.9667	51.28	47.88	42.02
NRRL3_3902	-	major facilitator superfamily, sugar/inositol transporter-like protein	sugar_transporter	0	0	0	0	0	0	0	0	0	0.17	0.09	0.0866667	0.39	0	0.09	0.16	0	0	0	0	0	0	0	0	6.4	6.68	6.54	9.76	14	14.27	12.6767	0.41	0.22	0.65	0.426667	0.15	0.08	0.33	0.186667	0.19	0.21	0.78	0.393333	0.23	0	0.12
NRRL3_4004	-	major facilitator superfamily, sugar/inositol transporter-like protein	sugar_transporter	18.82	19.48	13.89	17.3967	12.1	7.88	6.43	8.80333	69.62	82.38	123.21	91.7367	83.18	45.57	68.96	65.9033	1.07	1.55	1.57	1.39667	2.28	2.45	0.94	1.89	92.52	95.5	94.01	127.64	89.16	89.02	101.94	143.21	112.17	126.7	127.36	118.94	141.81	181.9	147.55	108.64	77.4	99.52	95.1867	87.48	114.07	105.85
NRRL3_4244	-	major facilitator superfamily, sugar/inositol transporter-like protein	sugar_transporter	0.44	0.46	0.3	0.4	0.6	0.52	0.5	0.54	0.1	0.19	0.1	0.13	0.09	0.1	0.2	0.13	0.66	0.94	0.98	0.86	0.91	0.64	0.81	0.786667	0.3	0	0.15	0.13	0.26	0.24	0.21	0.28	0	0.18	0.153333	0.08	0.1	0.37	0.183333	0.32	0.47	0.25	0.346667	0.26	0	0
NRRL3_4329	-	major facilitator superfamily, sugar/inositol transporter-like protein	sugar_transporter	2.24	2.37	2.44	2.35	2.53	2.26	2.55	2.44667	4.68	3.88	5.77	4.77667	3.88	4.36	4	4.08	1.73	0.68	1.29	1.23333	1.69	1.49	1.88	1.68667	4.57	3.75	4.16	4.91	3.73	3.39	4.01	4.02	3.98	5.2	4.4	5.3	3.75	3.05	4.03333	4.32	4.21	1.85	3.46	5.06	5.31	7.94
NRRL3_4386	-	major facilitator superfamily, sugar/inositol transporter-like protein	sugar_transporter	4.32	4.45	3.65	4.14	6.75	3.85	5.04	5.21333	39.54	47.09	47.53	44.72	51.83	51.39	51.89	51.7033	2.2	2.87	2.68	2.58333	5.36	5.61	3.46	4.81	90.58	98.67	94.625	83.33	75.53	84.71	81.19	50.9	47.87	52.89	50.5533	57.86	55.45	52.79	55.3667	51.18	52.22	55.98	53.1267	62.54	73.77	59.51
NRRL3_4569	-	major facilitator superfamily, sugar/inositol transporter-like protein	sugar_transporter	6.25	7.29	6.35	6.63	20.47	11.93	12.58	14.9933	62.23	66	74.21	67.48	55.48	56.76	55.73	55.99	6.34	7.9	5.86	6.7	8.5	10.87	8.21	9.19333	17.53	21.65	19.59	18.95	18.11	18.93	18.6633	52.56	47.2	48.43	49.3967	48.88	49.19	54.29	50.7867	49.68	55.49	50.61	51.9267	41.62	35.79	41.04
NRRL3_4757	-	major facilitator superfamily, sugar/inositol transporter-like protein	sugar_transporter	6.11	8.8	6.4	7.10333	9.29	8.03	8.87	8.73	37.27	38.93	42.69	39.63	30.45	30.83	29.53	30.27	4.47	5.8	5.08	5.11667	8.24	6.03	4.93	6.4	21.11	20.89	21	30.28	25.08	27.4	27.5867	35.29	37.03	32.24	34.8533	36.85	40.41	37.97	38.41	35.28	28.84	31.04	31.72	24.56	29.52	26.38
NRRL3_5043	-	major facilitator superfamily, sugar/inositol transporter-like protein	sugar_transporter	60.02	54.19	52.99	55.7333	62.37	60.08	57.26	59.9033	173.9	193.76	218.96	195.54	262.54	227.84	241.3	243.893	62.7	59.13	67.9	63.2433	54.06	55.93	60.04	56.6767	295.8	276.76	286.28	301.4	315.32	410.64	342.453	236.49	242.37	233.99	237.617	205	204.04	214.02	207.687	251.98	233.74	239.68	241.8	255.56	256.77	249.72
NRRL3_5348	-	major facilitator superfamily, sugar/inositol transporter-like protein	sugar_transporter	0	0.07	0.08	0.05	0	0	0	0	0.55	0.66	0.89	0.7	0.67	0.52	1	0.73	0.06	0	0.08	0.0466667	0	0	0	0	0.93	0.25	0.59	0.56	0.47	0.55	0.526667	1.71	1.11	0.85	1.22333	1.61	0.59	1.21	1.13667	0.9	1	1.83	1.24333	1.3	1.88	0.8
NRRL3_5552	-	major facilitator superfamily, sugar/inositol transporter-like protein	sugar_transporter	1.1	1.35	1.71	1.38667	1.06	0.4	1.41	0.956667	2.36	1.91	0.65	1.64	2.1	1.72	2.25	2.02333	0.39	0.34	0.61	0.446667	0.18	0.33	0.31	0.273333	5.57	6.69	6.13	6.53	6.31	8.64	7.16	3.02	2.83	4.28	3.37667	3.11	4.31	2.22	3.21333	2.79	2.93	3.79	3.17	2.31	1.58	2.63
NRRL3_5614	-	major facilitator superfamily, sugar/inositol transporter-like protein	sugar_transporter	5.18	5.41	3.39	4.66	6.94	5.02	6.4	6.12	128.5	93.1	64.53	95.3767	99.96	105.63	95.84	100.477	2.52	2.7	1.34	2.18667	1.64	3.17	2.57	2.46	38.5	32.84	35.67	37.6	41.17	36.07	38.28	90.19	146.58	103.12	113.297	59.58	120.7	97.15	92.4767	67.67	94.12	107.24	89.6767	107.72	74.64	76.07
NRRL3_5634	-	major facilitator superfamily, sugar/inositol transporter-like protein	sugar_transporter	4.93	4.11	3.81	4.28333	5.07	6.94	5.23	5.74667	3.76	3.34	3.8	3.63333	2.51	3.48	4.08	3.35667	3.84	4.95	4.66	4.48333	3.49	4.85	4	4.11333	2.35	2.33	2.34	3.1	2.67	2.79	2.85333	1.8	1.8	3.06	2.22	2.62	2.48	2.9	2.66667	2.05	2.95	5.1	3.36667	2.99	3.95	3.26
NRRL3_5659	-	major facilitator superfamily, sugar/inositol transporter-like protein	sugar_transporter	5.4	7.56	1.85	4.93667	17.2	8.62	7.04	10.9533	974.91	1084.76	1330.24	1129.97	1641.29	1380.26	1556.62	1526.06	5.05	6.91	6.28	6.08	10.32	7.54	6.1	7.98667	798.41	723.5	760.955	719.79	762.69	1018.97	833.817	1404.72	1475.2	1502.87	1460.93	1439.92	1433.73	1446.59	1440.08	1834.95	1766.52	1768.52	1790	1824.61	1785.23	1776.82
NRRL3_5973	mstC	major facilitator superfamily glucose transporter	sugar_transporter	185.22	191.52	224.61	200.45	215.15	312.72	295.89	274.587	20.38	18.3	27.55	22.0767	22.34	22.75	24.42	23.17	308.26	354.91	378.83	347.333	339.06	333.93	372.51	348.5	40.76	34.01	37.385	33.8	28.35	41.86	34.67	23.15	25.98	25.59	24.9067	24.39	25.31	28.42	26.04	28	28.26	30.89	29.05	32.71	31.01	28.49
NRRL3_6036	-	maltose permease	sugar_transporter	8.04	7.05	6.14	7.07667	3.32	2.16	2	2.49333	14.96	12.11	7.72	11.5967	1.43	1.99	2.07	1.83	8.08	8.26	8.69	8.34333	11.14	10.61	9.2	10.3167	1.14	0.63	0.885	1.08	1.21	1.03	1.10667	15.32	13.67	19.9	16.2967	1.87	2.73	3.02	2.54	3.82	4.37	2.92	3.70333	1.78	2.28	1.69
NRRL3_6205	mstF	high-affinity glucose transporter	sugar_transporter	2.48	3.58	3.24	3.1	6.2	4	5.99	5.39667	714.62	893.99	1062.18	890.263	1475.08	1310.75	1466.96	1417.6	2.1	5.65	1.81	3.18667	2.99	3.18	2.54	2.90333	2096.5	1835.35	1965.92	2008.97	2473.6	2689.32	2390.63	1346.79	1203.1	1227.7	1259.2	1519.83	1600.49	1540.72	1553.68	1446.03	1348.78	1372.69	1389.17	1578.83	1772.55	1680.51
NRRL3_6252	-	major facilitator superfamily, sugar/inositol transporter-like protein	sugar_transporter	0	0.09	0.1	0.0633333	0	0	0.1	0.0333333	0.73	0.88	0.11	0.573333	0.45	0.3	1.13	0.626667	0	0.53	0	0.176667	0	0	0	0	0.06	0.33	0.195	0.27	0.09	0.08	0.146667	2.09	1.66	2.17	1.97333	0.77	0.59	0.47	0.61	0.54	0.97	2.45	1.32	1.6	1.88	1.34
NRRL3_728	-	major facilitator superfamily, sugar/inositol transporter-like protein	sugar_transporter	0.21	0.33	0.39	0.31	0.6	0.24	0.31	0.383333	4.57	5.38	7.52	5.82333	5.37	4.56	6.22	5.38333	0.13	0.2	0.23	0.186667	0.8	0.42	0.63	0.616667	8.9	10.29	9.595	12.3	11.21	10.8	11.4367	6.33	4.61	5.36	5.43333	3.04	5.88	3.94	4.28667	4.35	4.12	5.06	4.51	3.62	5.85	4.96
NRRL3_7294	-	major facilitator superfamily, sugar/inositol transporter-like protein	sugar_transporter	16.38	14.44	19.42	16.7467	9.22	6.44	8.76	8.14	42.32	47.14	51.37	46.9433	50.7	38.64	46.33	45.2233	3.48	3.53	3.06	3.35667	2.97	3.74	2.96	3.22333	85.53	108.25	96.89	96.22	102.94	107.02	102.06	119.56	86.25	113.46	106.423	59.08	57.61	53.24	56.6433	78.92	75.78	76.59	77.0967	49.44	49.33	47.76
NRRL3_8009	-	major facilitator superfamily, sugar/inositol transporter-like protein	sugar_transporter	3.96	3.5	4.2	3.88667	4.69	4.26	2.91	3.95333	3.59	2.65	3.23	3.15667	4.07	3.67	4.93	4.22333	1	1.93	1.56	1.49667	1.17	1.19	1.57	1.31	5.22	4.69	4.955	4.64	4.88	5.84	5.12	3.7	2.92	3.68	3.43333	4.11	3.92	3.43	3.82	3.93	2.3	3.61	3.28	4.21	3.97	3.76
NRRL3_817	-	glycerol proton symporter	sugar_transporter	9.12	9.29	11.21	9.87333	1.46	2.81	3.45	2.57333	46.81	43.16	30.93	40.3	29.47	32.38	31.65	31.1667	0.07	0.16	0.09	0.106667	0.1	0.19	0.24	0.176667	14.02	7.83	10.925	16.34	12.76	15.96	15.02	31.43	21.91	28.74	27.36	23.52	23.38	21.42	22.7733	28.07	21.68	22.45	24.0667	34.03	32.63	32.31
NRRL3_8232	-	myo-inositol transporter	sugar_transporter	21.26	16.43	19.65	19.1133	27.29	26.31	24.08	25.8933	46.84	43.04	44.55	44.81	54.74	56.6	59.66	57	24.22	22.41	26.08	24.2367	19.09	24.42	21.72	21.7433	43.61	47.74	45.675	44.39	48.15	63.35	51.9633	44.17	45.12	45.48	44.9233	43.75	46.8	45.12	45.2233	50.04	56.5	50.14	52.2267	52.47	60.83	48
NRRL3_8396	-	major facilitator superfamily, sugar/inositol transporter-like protein	sugar_transporter	2.72	4.3	4.77	3.93	4.49	5.47	2.5	4.15333	10.05	6.39	7.09	7.84333	9.7	8.01	11.79	9.83333	2.96	4.62	4.6	4.06	2.6	3.07	3.34	3.00333	12.31	9.34	10.825	12.23	10.3	9.76	10.7633	11.18	10.74	11.2	11.04	12.8	11.95	12.23	12.3267	10.14	9.34	13.27	10.9167	15.89	13.1	14.46
NRRL3_8621	-	low affinity glucose transporter	sugar_transporter	4	4.55	4.01	4.18667	7.78	4.43	5.32	5.84333	36.07	43.48	40.74	40.0967	18.67	18.51	16	17.7267	2.26	2.79	5.63	3.56	3.5	4.37	2.81	3.56	11.08	11.61	11.345	8.88	9.66	10.54	9.69333	36.27	38.05	35.96	36.76	17.09	17.91	20.45	18.4833	23.17	21.76	19.27	21.4	13.09	11.76	14.64
NRRL3_8653	-	major facilitator superfamily, sugar/inositol transporter-like protein	sugar_transporter	3.68	4.8	8.01	5.49667	0.52	0.84	0.2	0.52	6.87	9.4	8.3	8.19	8.67	6.14	11.13	8.64667	0	0.44	0.1	0.18	0.23	0.11	0.34	0.226667	13.18	10.02	11.6	17.6	19.98	20.41	19.33	17.96	9.68	13.48	13.7067	11.22	9.68	11.37	10.7567	10.89	9.78	8.48	9.71667	9.03	11.52	10.81
NRRL3_8663	-	high-affinity glucose transporter	sugar_transporter	1.37	1.23	0.69	1.09667	1.25	0.18	0.69	0.706667	25.06	18.71	11.2	18.3233	8.33	7.93	6.61	7.62333	0	0.74	0	0.246667	0.1	0.28	0.29	0.223333	1.09	0.42	0.755	1.13	0.67	1.02	0.94	13.41	15.55	11.98	13.6467	6.15	10.1	8.62	8.29	7.97	11.53	7.41	8.97	6.32	5.41	6.26
NRRL3_8798	-	major facilitator superfamily, sugar/inositol transporter-like protein	sugar_transporter	3.14	2.8	2.42	2.78667	4.8	3.86	5.05	4.57	1.58	1.06	1.82	1.48667	2.26	2.66	2.85	2.59	1.43	1.71	1.11	1.41667	1.58	1.48	1.22	1.42667	4.58	3.23	3.905	5.04	7.62	7.54	6.73333	2.08	1.9	1.82	1.93333	3.45	1.74	1.59	2.26	2.28	1.12	1.4	1.6	2.12	3.86	1.46
NRRL3_8841	-	major facilitator superfamily, sugar/inositol transporter-like protein	sugar_transporter	2.02	1.85	1.32	1.73	1.88	2.19	2.74	2.27	17.63	21.06	19.04	19.2433	19.65	25.62	22.92	22.73	0.95	0.45	2.77	1.39	1.1	2.35	1.72	1.72333	9.37	13.19	11.28	10.49	9.21	11.37	10.3567	14.05	16.88	11.78	14.2367	20.64	18.66	14.88	18.06	16.5	16.77	13.74	15.67	23.39	22.68	21.63
NRRL3_8911	mstG	low affinity glucose transporter	sugar_transporter	28.44	38.03	22.32	29.5967	16.29	14.53	13.89	14.9033	5.07	3.85	5.36	4.76	7.67	7.27	8.21	7.71667	54.8	82.02	61.09	65.97	35.13	28.04	27.18	30.1167	2.45	2.68	2.565	8.11	2.14	1.87	4.04	11.08	20.69	43.85	25.2067	10.77	23.65	15.03	16.4833	20.11	18.9	19.01	19.34	22.07	18.8	18.56
NRRL3_935	-	glycerol proton symporter	sugar_transporter	10.87	13.93	17.23	14.01	21.88	16.67	13.72	17.4233	2.45	2.88	1.51	2.28	2.11	2.07	2.77	2.31667	13.2	16.06	17.67	15.6433	19.12	16.75	19.87	18.58	3.02	4.51	3.765	6.35	4.54	9.45	6.78	2.32	3.03	1.89	2.41333	3.06	2.57	2.47	2.7	2.08	2.32	2.58	2.32667	1.39	1.27	5.83
NRRL3_9364	-	xylose transporter	sugar_transporter	9.15	8.41	8.41	8.65667	11.27	7	8.32	8.86333	48.48	42.61	47.79	46.2933	53.37	49.17	60.6	54.38	7.34	10.8	10.78	9.64	11.03	11.68	11.68	11.4633	77.56	71.76	74.66	75.45	78.72	86.87	80.3467	52.22	40.66	45.63	46.17	66.93	58.5	55.01	60.1467	42.51	47.56	45.67	45.2467	62.67	61.6	64.4
NRRL3_958	gatA	D-galacturonic acid transporter GatA	sugar_transporter	3.96	2.97	3.72	3.55	4.14	4.15	3.35	3.88	14.36	11.99	13	13.1167	12.88	15.01	13.5	13.7967	3.15	2.46	4.97	3.52667	3.15	3.56	2.25	2.98667	1.38	1.62	1.5	1.12	1.74	3.32	2.06	18.99	15.7	17.64	17.4433	29.55	27.66	28.45	28.5533	15.75	15.24	16.06	15.6833	21.75	24.16	17.97
NRRL3_9716	xltB	xylose transporter	sugar_transporter	2.13	3.58	2.41	2.70667	3.41	3.45	2.26	3.04	126.33	130.54	113.98	123.617	94.74	80.15	93.71	89.5333	3.1	3.15	3.03	3.09333	3.51	2.57	4.14	3.40667	8.26	8.97	8.615	13.08	9.94	12.26	11.76	108.69	163.51	123.22	131.807	47.11	41.3	38.6	42.3367	88.64	69.56	79.67	79.29	61.16	57.88	53.66
NRRL3_9845	-	major facilitator superfamily, sugar/inositol transporter-like protein	sugar_transporter	8.76	5.48	8.25	7.49667	4.3	4.53	4.68	4.50333	99.04	120.12	121.62	113.593	98.57	102.15	109	103.24	2.81	1.59	4.11	2.83667	3.76	4.45	2.02	3.41	74.7	57.78	66.24	43.85	74.26	93.7	70.6033	79.85	79.52	82.08	80.4833	104.32	102.36	106.09	104.257	100.52	87.85	103.21	97.1933	110.25	105.49	114.05
NRRL3_6836	-	major facilitator superfamily, sugar transporter-like protein	sugar_transporter|"cellodextrin, lactose"	0	0.06	0.3	0.12	0	0	0	0	0	0	0	0	0	0	0	0	0.08	0.17	0	0.0833333	0.11	0	0.14	0.0833333	0	0	0	0	0	0	0	0	0	0	0	0	0	0.18	0.06	0	0	0	0	0	0	0
NRRL3_1164	-	major facilitator superfamily, sugar/inositol transporter-like protein	sugar_transporter|"galacturonic, quinic acid"	0.54	0.29	0.17	0.333333	0.15	0.36	0.35	0.286667	0.35	0.25	0.55	0.383333	0.15	0.42	0.26	0.276667	0.07	0.45	0.69	0.403333	0.4	0.28	0	0.226667	0.26	0.07	0.165	0.23	0.46	0.28	0.323333	0.16	0.22	0.24	0.206667	0.29	0.42	0.56	0.423333	0.18	0	0.33	0.17	0	0.53	0.34
NRRL3_1651	-	major facilitator superfamily, sugar/inositol transporter-like protein	sugar_transporter|"galacturonic, quinic acid"	0	0.03	0	0.01	0.31	0.19	0	0.166667	0	0	0	0	0	0	0	0	0	0	0	0	0	0	0.12	0.04	0	0.15	0.075	0	0	0	0	0	0.15	0.16	0.103333	0	0	0	0	0	0	0	0	0	0	0
NRRL3_4711	-	major facilitator superfamily, sugar/inositol transporter-like protein	sugar_transporter|"galacturonic, quinic acid"	4.2	5.49	3.94	4.54333	5.8	4.83	5.31	5.31333	2.9	3.39	2.91	3.06667	1.56	1.72	3.39	2.22333	6.07	6.62	7.4	6.69667	6.32	6.21	5.66	6.06333	3.98	3.7	3.84	4.05	2.18	3.83	3.35333	3.63	3.86	3.45	3.64667	3.27	2.99	4.28	3.51333	4.15	2.84	4.36	3.78333	2.77	3.63	2.21
NRRL3_5631	-	major facilitator superfamily, sugar/inositol transporter-like protein	sugar_transporter|"galacturonic, quinic acid"	8.15	6.57	6.08	6.93333	1.98	1.67	1.53	1.72667	0.54	0.51	0.19	0.413333	0.23	0.43	0.45	0.37	3.62	3.69	2.29	3.2	2.75	2.86	2.53	2.71333	0.43	0.87	0.65	0.35	0.62	0.64	0.536667	0.33	0.3	0.33	0.32	0.15	0.68	0.25	0.36	0.94	0.53	0.56	0.676667	0	0.73	0.23
NRRL3_6805	-	major facilitator superfamily, sugar/inositol transporter-like protein	sugar_transporter|"galacturonic, quinic acid"	3.02	3.5	1.89	2.80333	8.07	4.52	8.86	7.15	0.29	0.18	0	0.156667	0.08	0.27	0	0.116667	0.94	0.49	2.52	1.31667	2.05	4.75	5.29	4.03	0	0	0	0	0	0	0	0	0.16	0.26	0.14	0.55	0.36	0.17	0.36	0	0.11	0.24	0.116667	0.12	0.19	0.25
NRRL3_6866	-	major facilitator superfamily, sugar/inositol transporter-like protein	sugar_transporter|"galacturonic, quinic acid"	0	0	0	0	0	0	0	0	0.1	0.09	0	0.0633333	0	0.09	0.09	0.06	0	0	0	0	0	0.1	0	0.0333333	0.4	0.92	0.66	0.43	0.41	0.37	0.403333	0.26	0.08	0.09	0.143333	0.39	0.09	0.35	0.276667	0.1	0.11	0.12	0.11	0	0	0
NRRL3_9077	-	major facilitator superfamily, sugar/inositol transporter-like protein	sugar_transporter|"galacturonic, quinic acid"	0	0.03	0	0.01	0	0	0	0	0.18	0.25	0	0.143333	0	0.17	0	0.0566667	0.07	0	0.09	0.0533333	0	0	0	0	0	0.07	0.035	0	0	0	0	0	0	0	0	0.15	0	0.24	0.13	0.09	0	0.11	0.0666667	0	0	0
NRRL3_10305	-	major facilitator superfamily, sugar/inositol transporter-like protein	sugar_transporter|"glucose, pentose"	0	0.31	0	0.103333	0.16	0	0	0.0533333	0	0.09	0	0.03	0.08	0.09	0.18	0.116667	0.15	0	0.18	0.11	0.32	0.2	0.25	0.256667	0.11	0	0.055	0	0.08	0.07	0.05	0.34	0	0.17	0.17	0.08	0.44	0.26	0.26	0	0.11	0	0.0366667	0	0.19	0
NRRL3_3505	-	myo-inositol transporter	sugar_transporter|"inositol, fructose"	0	0	0	0	0.15	0	0	0.05	0.54	0.42	0.75	0.57	0.16	0.43	0.36	0.316667	0	0	0	0	0	0	0.06	0.02	0.05	0.07	0.06	0.18	0.16	0.14	0.16	1.73	2.95	2.13	2.27	0.15	0.85	0.41	0.47	0.94	0.84	2.12	1.3	0.69	1.45	0.12
NRRL3_815	-	major facilitator superfamily, sugar/inositol transporter-like protein	sugar_transporter|"inositol, fructose"	0	0.02	0	0.00666667	0	0	0	0	0.08	0.07	0	0.05	0	0	0	0	0	0	0	0	0	0	0	0	0.23	0.13	0.18	0.2	0.47	0.31	0.326667	0	0	0.14	0.0466667	0.26	0.15	0	0.136667	0.08	0	0	0.0266667	0	0.16	0
NRRL3_11406	-	major facilitator superfamily, sugar transporter-like protein	sugar_transporter|"maltose, sucrose"	0.93	0.45	1.14	0.84	0.15	0.18	0.35	0.226667	0.18	0.74	0.37	0.43	0.38	0.59	0.7	0.556667	0.29	0.15	0.34	0.26	0.6	0.93	0.53	0.686667	0.47	0.92	0.695	0.17	0.53	0.42	0.373333	0.24	0.44	0.56	0.413333	0.29	0.58	0.48	0.45	0.37	0.21	0.44	0.34	1.01	1.95	0.34
NRRL3_11786	-	major facilitator superfamily, sugar/inositol transporter-like protein	sugar_transporter|"maltose, sucrose"	0	0.48	0.52	0.333333	0.62	0.86	0.52	0.666667	0.74	0.79	0.44	0.656667	0.63	0.1	0.62	0.45	0.09	0	0.1	0.0633333	0	0.33	0.21	0.18	0.44	0.08	0.26	0.27	0.09	0.25	0.203333	1.15	0.88	0.67	0.9	0.17	0.4	0.57	0.38	0.55	0.37	0.65	0.523333	0.27	1.48	0.54
NRRL3_1360	-	major facilitator superfamily, sugar/inositol transporter-like protein	sugar_transporter|"maltose, sucrose"	13.82	20.58	11.03	15.1433	28.91	19.94	15.99	21.6133	0.93	0.87	0.29	0.696667	0.72	0.35	0.55	0.54	255.72	223.06	271.74	250.173	260.93	293.01	286.76	280.233	5.8	1.64	3.72	1.87	1.44	1.38	1.56333	0.76	0.93	0.34	0.676667	0.15	0.96	1.52	0.876667	1.16	0.43	0.57	0.72	0.83	0.56	0.48
NRRL3_834	-	major facilitator superfamily, sugar/inositol transporter-like protein	sugar_transporter|"maltose, sucrose"	2.63	1.46	1.34	1.81	0.49	1	0.97	0.82	1.75	2.27	1.91	1.97667	1.17	1.75	1.72	1.54667	0.08	0	0	0.0266667	0	0.31	0.06	0.123333	2.42	3.03	2.725	2.51	2.01	3.04	2.52	3.01	2.03	2.64	2.56	1.12	1.92	1.32	1.45333	1.31	2.03	1.32	1.55333	1.86	1.56	2.5
NRRL3_10175	-	major facilitator superfamily, sugar/inositol transporter-like protein	sugar_transporter|"pentose, glycerol"	0.26	0.12	0	0.126667	0.08	0	0.6	0.226667	0	0.75	0.21	0.32	0.35	0.29	0.99	0.543333	0	0	0	0	0	0	0	0	0.18	0.08	0.13	0	0	0.47	0.156667	0.09	0.25	0.09	0.143333	0.41	0.47	0.55	0.476667	0.21	0.47	0.62	0.433333	0.13	0.4	0.52
NRRL3_4325	-	major facilitator superfamily, sugar/inositol transporter-like protein	sugar_transporter|"pentose, glycerol"	1.98	2.17	1.31	1.82	1.99	2.13	3.19	2.43667	2.36	2.83	1.37	2.18667	3.42	2.69	1.12	2.41	1.16	1.13	1.2	1.16333	1.6	2.39	1.19	1.72667	1.24	0.68	0.96	1.35	1.87	1.55	1.59	1.64	2.68	1.8	2.04	1.86	1.34	2.23	1.81	2.56	2.09	2.22	2.29	1.81	2.65	2.19
NRRL3_5365	-	major facilitator superfamily, sugar/inositol transporter-like protein	sugar_transporter|"pentose, glycerol"	0	0.09	0	0.03	0.25	0.1	0.1	0.15	0	0	0	0	0	0	0	0	0	0	0	0	0	0.21	0	0.07	0.35	0	0.175	0	0	0.15	0.05	0.45	0.24	0	0.23	0.08	0.09	0.18	0.116667	0	0	0	0	0.12	0	0
NRRL3_703	-	major facilitator superfamily, sugar/inositol transporter-like protein	sugar_transporter|"pentose, glycerol"	0	0	0	0	0	0	0	0	0	0	0	0	0	0	0	0	0	0	0	0	0	0	0	0	0	0	0	0	0	0	0	0	0	0	0	0	0	0	0	0	0.11	0	0.0366667	0.12	0	0
NRRL3_7609	-	major facilitator superfamily, sugar/inositol transporter-like protein	sugar_transporter|"pentose, glycerol"	0	0.07	0.3	0.123333	0.19	0	0.15	0.113333	0.23	0	0	0.0766667	0.13	0.14	0.52	0.263333	0.18	0	0	0.06	0	0	0.05	0.0166667	0.72	2.17	1.445	0.78	1.43	0.89	1.03333	0.14	0.44	0.82	0.466667	0.31	0.57	1.03	0.636667	0.39	0.26	0.47	0.373333	0.38	0.6	0.19
NRRL3_7442	-	major facilitator superfamily, sugar/inositol transporter-like protein	sugar_transporter|xylose	0	0	0	0	0	0	0	0	0	0	0	0	0	0	0	0	0	0	0	0	0	0	0.06	0.02	0	0	0	0.06	0	0	0.02	0	0	0	0	0	0	0	0	0	0	0	0	0	0	0
NRRL3_1496	rhaR	fungal-specific transcription factor RhaR, release and catabolism of L-rhamnose	transcription_factor	4.76	4.53	5.83	5.04	5.74	4.77	4.96	5.15667	25.63	25.66	26.42	25.9033	24.25	25.95	28.86	26.3533	1.67	1.64	2.04	1.78333	2.11	2.69	2.57	2.45667	9.07	9.04	9.055	7.89	9.82	11.99	9.9	21.98	19.47	18.09	19.8467	29.04	25.26	24.47	26.2567	21.19	19.38	17.57	19.38	25.88	25.02	21.14
NRRL3_3544	clrA	fungal-specific transcription factor	transcription_factor	4.03	3.58	2.4	3.33667	3.68	2.9	3.05	3.21	19.8	17.83	18.54	18.7233	23.27	17.88	23.2	21.45	1.98	2.41	2.36	2.25	2.19	2.98	1.99	2.38667	14.37	12.37	13.37	11.67	10.93	15.19	12.5967	26.54	27.48	24.53	26.1833	28.77	33.33	25.84	29.3133	24.9	31.19	30.13	28.74	34.73	32.9	29.4
NRRL3_3593	inuR	fungal-specific transcription factor	transcription_factor	12.73	11.85	13.56	12.7133	20.09	18.22	14.99	17.7667	0	0	0	0	0	0	0	0	10.56	12.33	13.92	12.27	13.38	15.49	14.07	14.3133	0.16	0	0.08	0	0	0	0	21.79	18.65	19.99	20.1433	23.88	23.29	24.49	23.8867	0	0	0	0	0	0	0
NRRL3_4034	xlnR	xylanolytic transcriptional activator XlnR	transcription_factor	18.98	15.64	15.64	16.7533	47.62	31.78	28.3	35.9	126.06	126.72	140.38	131.053	111.38	126.47	134.64	124.163	6.24	10.39	8.97	8.53333	8.35	10.29	9.83	9.49	38.61	38.56	38.585	31.45	30.26	36.21	32.64	129.04	132.2	130.41	130.55	130.33	124.16	116.67	123.72	126.37	112.75	124.29	121.137	118.94	119.82	114.65
NRRL3_5946	creA	carbon catabolite repressor CreA	transcription_factor	166.88	165.19	142.24	158.103	175.66	160.63	151.27	162.52	32.51	26.76	34	31.09	35.38	38.85	41.22	38.4833	111.83	130.06	125.26	122.383	104.36	107.89	111.1	107.783	52.69	49.46	51.075	53.47	69.76	130.83	84.6867	48.77	44.66	50.61	48.0133	49.42	68.23	87.33	68.3267	49.51	47.86	53.91	50.4267	57.61	65.94	50.02
NRRL3_7290	galX	fungal-specific transcription factor GalX, D-galactose catabolism	transcription_factor	1.64	1.8	2.56	2	2.91	3.62	2.15	2.89333	7.49	6.19	6.57	6.75	7.63	6.77	7.1	7.16667	1.06	0.73	0.84	0.876667	1.78	0.91	0.72	1.13667	5.39	7.61	6.5	6.48	7.01	7.05	6.84667	5.32	5.47	6.2	5.66333	6.92	8.83	8.37	8.04	6.89	5.44	6.57	6.3	7.8	7.07	7.96
NRRL3_7564	araR	fungal-specific transcription factor, arabinanolytic transcriptional activator AraR	transcription_factor	18.23	16.84	14.99	16.6867	28.96	28.19	25.56	27.57	25.77	28.46	28.18	27.47	30.76	35.98	30.27	32.3367	16	18.97	20.23	18.4	23.41	23.91	24.29	23.87	8.75	6.07	7.41	7.03	6.91	11.23	8.39	27.82	24.05	26.49	26.12	32.34	30.22	31.09	31.2167	24.39	25.18	21.59	23.72	29.87	30.01	31.58
NRRL3_7701	amyR	transcriptional regulator of starch degradation AmyR	transcription_factor	61.26	60.15	55.07	58.8267	0	0	0	0	38.68	39.42	36.52	38.2067	0	0	0	0	57.25	55.42	68.6	60.4233	0	0	0	0	6.96	7.84	7.4	0.16	0	0	0.0533333	35.57	40.69	35.64	37.3	0	0	0	0	29.28	20.93	23.46	24.5567	0.11	0	0
NRRL3_8194	gaaX	repressor of the galacturonic acid utilization GaaX	transcription_factor	25.64	19.8	21.51	22.3167	25.64	27.05	28.14	26.9433	63.63	50.01	49.68	54.44	40.86	43.68	42.83	42.4567	13.13	12.4	12.6	12.71	14.14	11.43	13.85	13.14	28.84	28.92	28.88	40.13	28.49	24.67	31.0967	52.91	52.43	45.21	50.1833	41.47	38.34	38.88	39.5633	47.39	46.86	45.9	46.7167	38.77	37.99	38.89
NRRL3_8195	gaaR	fungal-specific transcription factor GaaR, galacturonic acid utilization	transcription_factor	6.55	4.99	4.51	5.35	10.43	9.02	8.16	9.20333	60.6	60.8	60.39	60.5967	58.18	57.05	58.42	57.8833	7.34	8.03	7.73	7.7	6.16	6.32	5.33	5.93667	38.24	38.27	38.255	38.27	32.87	30.38	33.84	58.71	61.82	58.97	59.8333	58.37	59.4	56.17	57.98	58.87	58.49	59.29	58.8833	61.58	56.52	59.07
NRRL3_9050	clrB	fungal-specific transcription factor	transcription_factor	13.48	15.53	15.24	14.75	22.51	13.4	13.18	16.3633	122.74	95.18	80.53	99.4833	79.67	92.43	94.19	88.7633	3.81	4.74	4.73	4.42667	5.84	5.6	5.59	5.67667	16.42	13.34	14.88	14.02	13.96	26.87	18.2833	118.27	168.8	150.18	145.75	102.66	167.64	153.42	141.24	89.71	125.66	153.41	122.927	140.34	117.72	129.42
[truncated: 56 more columns]

## Sheet: Data S2
Supplementary Data S2. Gene expression values of CAZy-, metabolic-, sugar transporter- and transcription factor genes of A. niger control (CBS 138852) and deletion mutant strains cultivated on solid medium. Samples originate from 1% sucrose or inulin solid cultures after 40 h of growth. Gene expression values of FPKM < 20 were considered low, and are indicated in red. Upregulated genes (fold chan…
Gene ID	Gene name	Annotation	Related to	FPKM_control_sucrose	FPKM_control_sucrose.1	FPKM_control_sucrose.2	control sucrose	FPKM_∆amyR_sucrose	FPKM_∆amyR_sucrose.1	FPKM_∆amyR_sucrose.2	∆amyR sucrose	FPKM_∆inuR_sucrose	FPKM_∆inuR_sucrose.1	FPKM_∆inuR_sucrose.2	∆inuR sucrose	FPKM_∆amyR∆inuR_sucrose	FPKM_∆amyR∆inuR_sucrose.1	FPKM_∆amyR∆inuR_sucrose.2	∆amyR∆inuR sucrose	FPKM_control_inulin	FPKM_control_inulin.1	FPKM_control_inulin.2	control inulin	FPKM_∆amyR_inulin	FPKM_∆amyR_inulin.1	FPKM_∆amyR_inulin.2	∆amyR inulin	FPKM_∆inuR_inulin	FPKM_∆inuR_inulin.1	FPKM_∆inuR_inulin.2	∆inuR inulin	FPKM_∆amyR∆inuR_inulin	FPKM_∆amyR∆inuR_inulin.1	FPKM_∆amyR∆inuR_inulin.2	∆amyR∆inuR inulin	∆amyR_sucrose_VS_control_sucrose.FoldChange	∆amyR_sucrose_VS_control_sucrose.padj	∆inuR_sucrose_VS_control_sucrose.FoldChange	∆inuR_sucrose_VS_control_sucrose.padj	∆amyR∆inuR_sucrose_VS_control_sucrose.FoldChange	∆amyR∆inuR_sucrose_VS_control_sucrose.padj	∆amyR∆inuR_sucrose_VS_∆amyR_sucrose.FoldChange	∆amyR∆inuR_sucrose_VS_∆amyR_sucrose.padj	∆amyR∆inuR_sucrose_VS_∆inuR_sucrose.FoldChange	∆amyR∆inuR_sucrose_VS_∆inuR_sucrose.padj	∆amyR_inulin_VS_control_inulin.FoldChange	∆amyR_inulin_VS_control_inulin.padj	∆inuR_inulin_VS_control_inulin.FoldChange	∆inuR_inulin_VS_control_inulin.padj
NRRL3_10142	-	AXE(acetyl xylan esterase)	(Arabino)xylan	0.22588	0.498254	0.527455	0.417196	0.628895	0	1.88864	0.839178	0.123898	0.199241	0	0.107713	0	0.310371	0.340927	0.217099	0.148083	0.106489	0	0.0848573	0	0	0	0	0	0	0.250623	0.083541	0.167228	0.261217	0.129038	0.185828	1.56408	NA	0.103799	0.0419486	0.275472	0.220039	0.176124	0.0891875	2.6539	0.527033	0.263831	NA	0.235333	0.310096
NRRL3_1069	aguA	AGU(α-glucuronidase)	(Arabino)xylan	0.375647	0.193369	0.110391	0.226469	0.194649	0.29827	0.237317	0.243412	1.73606	0.864505	0.897676	1.16608	2.16511	2.31192	1.38089	1.95264	1.67299	1.66622	1.09075	1.47665	1.25235	1.93998	2.05608	1.74947	1.50012	0.584252	0.333156	0.805843	2.35952	0.580578	0.816493	1.2522	0.918862	0.99726	4.49707	0.000253847	7.43984	4.19734e-07	8.0968	7.42981e-07	1.65438	0.285224	1.07122	0.99948	0.479937	0.0691568
NRRL3_10881	-	BXL(β-1,4-xylosidase)	(Arabino)xylan	1.84603	0.301064	0.520263	0.889119	0.510733	1.28904	0.497041	0.765605	2.22344	2.98065	2.6217	2.6086	3.80347	3.06059	3.70597	3.52334	3.01106	1.64838	1.75087	2.13677	2.96935	1.95502	3.74042	2.88826	4.14394	2.366	3.45856	3.32283	3.56776	2.08114	1.83635	2.49508	0.705274	0.91003	2.44395	0.0196416	3.3107	0.00104463	4.6942	4.95051e-05	1.35465	0.528972	0.998447	0.99948	1.28143	0.561904
NRRL3_11773	gbgA	BXL(β-1,4-xylosidase)	(Arabino)xylan	38.0603	11.0545	21.3541	23.4896	16.2856	25.2721	18.1162	19.8913	31.4547	34.4284	20.0012	28.6281	1.50263	1.38628	1.22322	1.37071	46.6626	59.3863	50.9579	52.3356	63.475	57.1661	60.8514	60.4975	0.383976	0.318734	0.239004	0.313905	0.672801	0.120766	0.119022	0.304196	0.764675	0.852816	0.991125	0.980516	0.0453515	1.37598e-34	0.0593081	8.33401e-29	0.0457576	3.9998e-33	0.913257	0.99948	0.00421215	5.6591e-74
NRRL3_1648	xlnB/xynB	XLN(β-1,4-endo-xylanase)	(Arabino)xylan	2.60558	1.04214	3.03179	2.2265	5.00933	2.56969	3.25535	3.61146	8.14226	6.05332	5.77948	6.65835	0.440365	0	0.498471	0.312945	4.05137	5.43351	4.89468	4.79319	9.9978	8.40052	5.77013	8.05615	0.584421	0.327064	1.04863	0.653372	1.46997	0.932164	0.553495	0.98521	1.46384	0.835061	1.8697	0.0630524	0.208828	3.88138e-05	0.142658	2.58153e-07	0.111691	1.86837e-08	1.1119	0.99948	0.0574038	1.54391e-12
NRRL3_2451	xlnD/xynD	BXL(β-1,4-xylosidase)	(Arabino)xylan	0.891021	0.203657	0.349092	0.481257	0.342036	0.786046	0.250154	0.459412	10.905	5.07805	6.69195	7.55833	6.06629	4.28355	4.296	4.88195	5.15705	7.04252	3.58097	5.26018	6.71007	5.57623	4.57732	5.62121	5.6256	2.05246	2.39773	3.3586	6.18568	2.82635	2.52435	3.84546	0.74334	0.950466	14.5053	7.77412e-12	10.0178	3.7991e-09	13.4767	3.5585e-10	0.690626	0.465223	0.895158	0.99948	0.505241	0.0988137
NRRL3_2827	-	XLN(β-1,4-endo-xylanase)	(Arabino)xylan	0.924137	0.330424	0.358628	0.53773	0.430361	0	0	0.143454	3.75679	2.17975	1.68224	2.53959	0.41586	0	0.940736	0.452199	0.966563	2.23916	2.39226	1.86599	5.57264	3.38455	2.06098	3.67272	0.277131	0.619849	0.332484	0.409821	0.231133	0	0.699084	0.310072	0.519443	0.85001	4.11563	0.00382787	0.67822	0.53468	1.30567	0.720046	0.164791	0.00128232	1.66804	NA	0.11054	4.37745e-05
NRRL3_3339	axeA	AXE(acetyl xylan esterase)	(Arabino)xylan	1.67467	0	0.652736	0.775802	0	0.588994	0	0.196331	9.54376	6.72021	7.62356	7.96251	2.23536	1.01535	1.11681	1.45584	11.3493	16.6245	5.58949	11.1878	6.79399	5.08146	11.3633	7.74625	1.19541	0.759292	0.418663	0.791122	2.87291	2.16046	0.853124	1.96216	0.3339	0.613243	9.60222	1.17023e-05	1.56012	0.460977	4.6724	0.0148969	0.162474	0.00112288	0.668945	0.99948	0.0818452	7.47537e-07
NRRL3_3928	xynA	XLN(β-1,4-endo-xylanase)	(Arabino)xylan	0.502093	0.960653	0	0.487582	1.04955	0.793415	0.838763	0.893909	0.276319	4.21096	1.37144	1.95291	0.337172	0.346526	0.76063	0.481443	1.13637	2.57368	2.8452	2.18508	4.89505	3.59205	2.57967	3.68892	0.455855	0.25419	0	0.236682	0.373346	0.289589	0.143123	0.268686	1.18724	0.983425	1.62777	0.420721	0.514654	0.267355	0.433487	0.159347	0.316171	0.0702857	1.4793	NA	0.0625947	2.65353e-06
NRRL3_6197	-	AXE(acetyl xylan esterase)	(Arabino)xylan	0.200423	0.557594	0	0.252672	1.67228	0.951288	1.00653	1.21003	0.219131	0	0	0.0730437	0	0	0	0	0.0666297	0.191241	0.142706	0.133526	0.441421	0.20923	0.233898	0.29485	0	0	0	0	0	0	0	0	1.82656	NA	0.1011	0.000343663	0.0165682	2.29432e-05	0.00907072	9.86345e-07	0.163879	0.164496	1.28833	NA	0.0374104	0.00118699
NRRL3_6244	xynB	BXL(β-1,4-xylosidase)	(Arabino)xylan	0.249925	0.048354	0.0977925	0.132024	0	0.264359	0	0.0881197	2.60128	1.75507	2.5028	2.28638	5.28607	4.57452	3.07856	4.31305	1.03708	0.420668	0.502293	0.653347	0.763251	0.549088	1.12724	0.813193	3.42297	3.95656	1.55543	2.97832	2.04593	3.46969	1.34803	2.28788	0.583136	0.893396	9.12083	6.00116e-09	17.4309	1.34118e-14	29.8917	2.4598e-12	1.91111	0.0698453	0.947791	0.99948	3.5641	4.42688e-05
NRRL3_6383	-	XLN(β-1,4-endo-xylanase)	(Arabino)xylan	0	0.0845041	0	0.028168	0	0	0	0	0	0	0	0	0	0	0	0	0	0	0.0275681	0.00918937	0	0	0	0	0	0	0	0	0	0	0.0857176	0.0285725	0.801619	NA	0.406909	NA	0.661192	NA	1	NA	1	NA	1.42364	NA	1.26987	NA
NRRL3_6419	xarB	BXL/ABF(β-1,4-xylosidase/α-arabinofuranosidase)	(Arabino)xylan	0.922091	0.391157	0.662276	0.658508	0.637178	0.732079	0.776576	0.715278	1.09857	1.34755	1.60891	1.35168	1.8904	1.15973	1.88428	1.6448	1.57895	1.23553	0.787154	1.20054	1.66084	1.02763	1.91883	1.53577	1.87588	1.80505	1.14916	1.61003	1.58241	1.08534	1.24664	1.3048	1.03563	0.998376	1.64594	0.0314056	2.08327	0.000925825	2.0116	0.00298401	1.2657	0.387812	1.03979	0.99948	1.05564	0.838723
NRRL3_73	-	AXE(acetyl xylan esterase)	(Arabino)xylan	0	0	0	0	0	0	0	0	0	0	0	0	0	0	0	0	0	0.139948	0.0508991	0.0636157	0	0	0	0	0	0	0	0	0	0	0	0	5.61972	NA	4.82297	0.731017	1	1	0.22916	0.732607	0.267016	NA	1.06832	NA	0.489272	NA
NRRL3_74	-	AXE(acetyl xylan esterase)	(Arabino)xylan	0	0	0	0	0.411472	0	0	0.137157	0.163096	0	0	0.0543653	0	0	0	0	0	0	0.049125	0.016375	0	0	0	0	0	0	0	0	0	0	0	0	0.720641	NA	0.35275	NA	0.305178	NA	0.423482	NA	0.865142	NA	1.42367	NA	1.26987	NA
NRRL3_776	-	AXE(acetyl xylan esterase)	(Arabino)xylan	2.16305	3.5605	7.57234	4.43196	5.02169	1.89941	8.03339	4.98483	0.528325	0	0	0.176108	0	0	0	0	0.23448	0.67529	0.166322	0.358697	0.522494	0.493449	0	0.338648	0.218592	0.243647	0	0.15408	0	0	0	0	1.05162	0.998413	0.0553247	5.59431e-10	0.015782	3.29733e-10	0.0150074	2.1939e-10	0.285262	0.147641	0.849	NA	0.25429	0.0418901
NRRL3_8707	axhA	AXH(arabinoxylan arabinofuranohydrolase)	(Arabino)xylan	16.6868	16.9339	18.2164	17.279	14.7018	20.5821	14.5281	16.604	27.9211	30.6432	24.3223	27.6289	7.69141	9.36848	9.35417	8.80469	39.554	76.9267	57.383	57.9546	61.4104	48.7314	32.5898	47.5772	5.91559	6.23848	3.82487	5.32631	8.33842	5.22974	6.54235	6.7035	0.791829	0.764464	1.18509	0.36137	0.363806	5.71984e-10	0.459451	3.47318e-06	0.306985	2.16404e-12	0.67705	0.450506	0.0694082	1.26686e-62
NRRL3_8708	xlnC/xynA	XLN(β-1,4-endo-xylanase)	(Arabino)xylan	10.8473	11.208	16.5409	12.8654	9.12838	7.80765	11.8481	9.59471	6.08065	6.79931	5.16234	6.0141	3.28391	4.24322	1.47495	3.00069	18.9863	33.9807	26.8858	26.6176	29.4881	28.5754	19.6829	25.9155	2.11942	2.35322	1.49048	1.98771	3.37064	3.0599	5.28399	3.90484	0.715428	0.793306	0.420457	0.00072432	0.237136	1.21299e-08	0.331461	1.89235e-05	0.563996	0.0613355	0.689746	0.970259	0.0562047	1.66794e-30
NRRL3_8738	engA	BGN(endo-1,6-β-D-glucanase)	(Arabino)xylan	6.58247	1.26974	2.8967	3.58297	2.40464	10.1518	2.45976	5.0054	10.1989	11.8001	9.48826	10.4958	10.7642	12.7523	9.87664	11.131	3.49492	4.00011	6.34276	4.6126	17.8542	11.9079	7.17049	12.3109	6.47936	7.35543	4.04208	5.95896	7.00952	6.6981	8.50059	7.40274	1.38885	0.913571	2.50046	0.0196232	2.64355	0.0106033	1.9034	0.103002	1.05722	0.93122	1.96792	0.882344	0.929681	0.88523
NRRL3_9890	xynD	BXL(β-1,4-xylosidase)	(Arabino)xylan	5.41023	3.75928	3.98122	4.38358	1.50185	3.42769	4.40735	3.1123	7.81158	12.9216	8.02177	9.58498	22.8345	23.0644	14.3142	20.071	11.3385	5.95471	5.69205	7.66175	12.0977	7.07653	11.2295	10.1346	22.391	18.2011	17.7593	19.4505	20.4583	26.0168	20.0723	22.1825	0.572794	0.401212	1.64741	0.0316536	3.50476	3.2432e-09	6.11871	2.76957e-15	2.12744	0.00108689	0.967908	0.99948	1.84185	0.00452409
NRRL3_10133	bglM	BGL(β-1,4-glucosidase)	Cellulose	0.840013	0.863027	1.04891	0.917317	1.01586	0.833617	1.3264	1.05863	1.18237	1.243	1.50553	1.3103	4.42887	3.28677	3.70845	3.80803	1.17942	0.646175	0.900085	0.90856	2.0052	1.05257	1.24473	1.43417	6.80127	1.68645	1.48696	3.32489	4.0364	1.23575	1.73375	2.3353	0.934652	0.99689	1.19746	0.669501	3.59823	9.56275e-05	3.8498	5.98191e-05	3.00488	0.00224961	1.25282	0.99948	2.69133	0.003118
NRRL3_10449	bglA/bgl1	BGL(β-1,4-glucosidase)	Cellulose	21.0441	3.258	7.58274	10.6283	5.62575	15.4021	4.93277	8.65354	159.285	120.279	135.185	138.25	63.9983	59.7683	49.3662	57.7109	97.4866	102.028	89.3903	96.3016	86.7187	53.7177	69.178	69.8715	37.4917	20.2577	14.0175	23.9223	29.8129	22.6554	31.8757	28.1147	0.733816	0.898808	10.1416	1.57443e-12	4.42819	6.78989e-06	6.03447	4.78533e-08	0.436636	0.031546	0.574511	0.946104	0.196978	1.30991e-06
NRRL3_10870	cbhD	CBH(cellobiohydrolase)	Cellulose	0.119148	0.0682549	0.139673	0.109025	0.16513	0.188879	0	0.118003	0.128888	0	0.162709	0.097199	0.158035	0	0.354076	0.170704	0.165963	0.0591078	0.0676043	0.0975584	0	0	0.144178	0.0480593	0.221176	0.489997	0.411756	0.37431	0.0865919	0.417832	0.0686554	0.191026	0.643795	NA	0.691756	0.727127	0.913983	0.935056	1.41968	0.767782	1.32125	0.837801	0.381382	NA	3.0892	0.136292
NRRL3_11105	-	ML-EGL(β-1,3/β-1,4-endoglucanase)	Cellulose	1.76781	0.649343	0.739926	1.05236	0.175056	2.40166	0.636089	1.07094	3.69149	2.55307	1.89683	2.7138	0.837987	0.170414	0.563455	0.523952	2.27705	3.18363	2.874	2.77823	4.41813	3.13032	3.50304	3.68383	0.117059	0	0	0.0390197	0	0	0.0727185	0.0242395	0.954235	0.999394	1.93581	0.134587	0.298906	0.00913196	0.313242	0.014238	0.154409	9.75507e-05	1.0407	0.99948	0.00864444	2.37808e-08
NRRL3_11147	-	LPMO(lytic polysaccharide monooxygenase)	Cellulose	30.2259	6.75736	20.6094	19.1976	10.1812	33.9789	13.9556	19.3719	44.1675	27.2007	22.694	31.3541	12.1406	9.74091	12.1696	11.3504	27.4466	55.2248	29.4657	37.379	58.151	33.8334	43.6906	45.225	6.81651	5.94195	3.18909	5.31585	5.95251	5.70031	6.86884	6.17389	0.995017	1	1.62756	0.141996	0.621741	0.139178	0.624854	0.145906	0.382008	0.00407384	1.01555	0.99948	0.10768	7.69969e-14
NRRL3_11377	-	BGL(β-1,4-glucosidase)	Cellulose	0	0	0	0	0.0742969	0.170697	0	0.0816646	0	0	0	0	0	0	0	0	0.0389242	0	0	0.0129747	0	0.0598378	0	0.0199459	0	0	0	0	0	0	0	0	8.33556	NA	1	NA	1	NA	0.154496	NA	1	NA	1.43148	NA	0.655624	NA
NRRL3_11787	-	BGL(β-1,4-glucosidase)	Cellulose	0.0454404	0.133738	0.106835	0.0953378	0.12557	0.21649	0	0.11402	0	0	0	0	0	0	0	0	0.0165357	0.0701603	0	0.0288987	0	0.0507745	0	0.0169248	0	0.0471246	0	0.0157082	0	0	0	0	1.09378	NA	0.0346359	0.10458	0.0562808	0.154644	0.0514553	0.144577	1	1	0.778901	NA	0.345972	0.660186
NRRL3_2584	cbhB	CBH(cellobiohydrolase)	Cellulose	12.3065	0.899381	2.29623	5.16737	2.9322	7.37101	2.60499	4.30273	1.97396	3.00451	1.7807	2.25306	0.646305	0.872933	0.602189	0.707142	21.7642	21.6663	32.875	25.4352	55.4754	40.6786	20.1675	38.7738	1.2942	0.252489	0.570999	0.705896	2.88365	2.29521	0.753694	1.97752	0.73376	0.967384	0.372798	0.11842	0.112206	0.000207341	0.152919	0.0016686	0.300983	0.0896386	1.20669	0.99948	0.0182151	5.40826e-12
NRRL3_2585	eglA	EGL(β-1,4-endo-glucanase)	Cellulose	1.17084	0.604104	0.549057	0.774667	0.324511	0.928081	0.786702	0.679765	0.126621	0.102894	0.15989	0.129802	0	0	0.173918	0.0579727	0.816423	0.988422	1.04244	0.949095	2.2535	0.886949	0.850877	1.33044	0	0.120406	0.269948	0.130118	0.0850614	0.410679	0.202432	0.232724	1.09922	NA	0.0800599	3.43527e-05	0.0417011	0.000248252	0.0379368	0.000170555	0.520873	0.630233	1.26333	NA	0.0918619	5.45484e-05
NRRL3_3383	-	LPMO(lytic polysaccharide monooxygenase)	Cellulose	0.215782	0.119417	0	0.111733	0	0	0	0	0.118201	0	0	0.0394003	0.577683	0	0	0.192561	0	0	0	0	0	0.223807	0	0.0746023	0.197058	0.219373	0.240256	0.218896	0.159471	0.249793	0.493481	0.300915	1.00181	NA	0.716833	0.824756	3.78972	0.211698	3.78289	0.265114	5.28676	0.176124	2.82176	NA	11.7576	0.0151942
NRRL3_3736	-	BGL(β-1,4-glucosidase)	Cellulose	6.42494	6.16622	7.4266	6.67259	7.81521	6.72642	5.90654	6.81606	9.29828	7.96636	7.37761	8.21408	8.16773	8.2915	7.93235	8.13053	4.6349	5.64329	4.57125	4.94981	5.77795	5.2015	6.37954	5.78633	7.2506	7.0112	4.55013	6.27064	6.40896	7.10043	6.14138	6.55026	0.965469	0.973087	1.03128	0.787917	1.00282	0.98445	1.03869	0.730702	0.972405	0.841005	0.918285	0.99948	1.02749	0.812927
NRRL3_3929	-	LPMO(lytic polysaccharide monooxygenase)	Cellulose	1.54578	0.786827	3.61929	1.98397	0.4291	2.93802	1.29628	1.55447	1.00795	1.63221	1.0555	1.23189	0.61715	1.04838	0.230874	0.632135	1.37117	3.09042	1.36609	1.94256	0.691296	3.29141	2.39317	2.12529	0.142618	0.15827	0.175835	0.158908	0.226059	0.180047	0.355262	0.253789	0.902322	0.992426	0.4456	0.118004	0.13757	0.000138856	0.152463	0.000361319	0.308731	0.0580732	1.10591	0.99948	0.0514922	4.42515e-07
NRRL3_3953	-	BGL(β-1,4-glucosidase)	Cellulose	0.532804	0.313275	0.683199	0.509759	0.334666	0.922996	0.652763	0.636808	0.778762	0.806879	0.925987	0.837209	1.02112	0.967075	0.926081	0.971425	1.21398	0.721839	0.697525	0.877781	1.57188	0.324295	0.968893	0.955023	0.864521	0.903858	0.915936	0.894772	1.35639	0.798397	0.729855	0.961547	1.15418	0.969595	1.56832	0.179716	1.82885	0.0576066	1.58455	0.172597	1.16612	0.72255	0.779401	0.99948	0.867768	0.691741
NRRL3_3961	eglB	LPMO(lytic polysaccharide monooxygenase)	Cellulose	3.66772	2.10172	7.21238	4.32727	5.41096	3.75121	3.37843	4.1802	2.2395	0.935809	0.969419	1.38158	2.66758	1.43501	0.52733	1.54331	1.11753	1.11564	0.918044	1.0504	1.20506	0.639844	0.716112	0.853672	2.08675	1.94645	1.49965	1.84428	2.06335	1.38314	0.81815	1.42155	0.937875	0.996464	0.277616	0.000129148	0.365169	0.00282169	0.389358	0.00601315	1.31537	0.569883	0.658099	0.99948	1.44306	0.339717
NRRL3_4818	-	BGL(β-1,4-glucosidase)	Cellulose	0.201548	0.355256	0.118442	0.225082	0	0.320038	0.339495	0.219844	0.486193	0.795242	0.275221	0.518885	1.52724	1.07345	1.11189	1.23753	1.00543	0.931234	0.472912	0.803192	1.05047	1.01116	1.3846	1.14874	1.41952	0.731138	0.892625	1.01443	1.08574	1.36419	0.817515	1.08915	0.580416	0.821474	1.85596	0.102641	4.68871	3.6677e-06	8.07819	2.2792e-07	2.52631	0.00790585	1.16532	0.99948	1.00373	0.994309
NRRL3_4917	eglC	EGL(β-1,4-endo-glucanase)	Cellulose	0.322432	0.0909626	0	0.137798	0.223825	0	0	0.0746083	0.175357	0.28378	0	0.153046	0.214685	0.218941	0	0.144542	0.328761	0.391812	0.147678	0.289417	0.359695	0.171146	0.191428	0.240756	0.297152	0.329878	0.731824	0.452951	0.472074	0.281479	0	0.251184	0.752327	NA	2.1459	0.430065	1.86489	0.532827	2.47883	0.434718	0.869047	0.91366	0.691313	NA	1.42928	0.633361
NRRL3_4953	cbhA	CBH(cellobiohydrolase)	Cellulose	3.67951	0.824794	1.31882	1.94104	1.13243	4.86278	0.687178	2.22746	1.6548	1.34664	0.977025	1.32615	0.541404	0.274694	0.454484	0.423527	1.15033	1.89176	1.05765	1.36658	3.14013	1.89274	1.49566	2.17618	0.665966	0.210584	0.473829	0.450126	0.518458	0.83777	0.471805	0.609344	1.1613	0.972003	0.674131	0.374341	0.148594	6.32703e-06	0.127954	1.18501e-06	0.220422	0.00132613	1.43956	0.99948	0.321685	0.00626846
NRRL3_4990	-	BGL(β-1,4-glucosidase)	Cellulose	0.299641	0.234776	0.410879	0.315099	0.483105	1.26881	0.336491	0.696135	0.0535393	0.0437877	0	0.0324423	0.13162	0.0664903	0	0.0660368	0.199357	0.102576	0.149645	0.150526	0.289254	0.334132	0.374348	0.332578	0.0938026	0.0517637	0	0.0485221	0.0717356	0.0587894	0.0289391	0.0531547	1.89496	NA	0.0643689	8.20414e-05	0.141243	0.00246086	0.0745363	3.97533e-05	2.19428	0.479852	1.58757	NA	0.182722	0.0196921
NRRL3_5496	-	CDH(cellobiose dehydrogenase)	Cellulose	0.70954	1.3292	1.75864	1.26579	1.85437	1.5012	2.52017	1.95858	0.466601	0.069193	0.322974	0.286256	0.312518	0.211005	0.232917	0.252147	0.365504	0.43888	0.446248	0.416877	0.723395	0.694214	0.680244	0.699284	0.36838	0.162878	0.368588	0.299949	0.569018	0.277604	0.091154	0.312592	1.40461	0.923609	0.228465	0.00174188	0.173019	0.000434757	0.123179	2.33722e-05	0.757309	0.719288	1.23763	NA	0.575071	0.309748
NRRL3_6316	-	CDH(cellobiose dehydrogenase)	Cellulose	158.722	106.892	123.851	129.822	153.312	173.14	131.16	152.537	7.39725	3.73157	3.64745	4.92542	2.03339	0.832304	1.83968	1.56846	17.1096	29.2251	11.138	19.1576	21.9149	19.6665	26.2761	22.6192	1.33455	0.95264	0.988965	1.09205	1.40688	1.05721	1.13745	1.20051	1.05355	0.992426	0.0315572	6.65325e-50	0.0102368	5.45557e-81	0.00971651	8.13466e-83	0.32439	3.58787e-05	0.987205	0.99948	0.0475494	1.92302e-35
NRRL3_6436	-	BGL(β-1,4-glucosidase)	Cellulose	1.97764	1.38499	1.93722	1.76662	1.49648	1.42073	2.22112	1.71278	2.57355	2.93101	2.76483	2.75646	2.7915	1.87979	2.63105	2.43411	1.38652	1.67076	1.26338	1.44022	2.56617	1.78755	2.47403	2.27592	1.9467	1.61115	1.22492	1.59426	2.16333	1.74657	1.39189	1.76726	0.84419	0.897315	1.36813	0.0759987	1.24731	0.226613	1.47752	0.035319	0.911686	0.697635	1.15234	0.99948	0.886624	0.548196
NRRL3_6791	eglB	EGL(β-1,4-endo-glucanase)	Cellulose	113.345	128.229	168.431	136.668	169.044	147.846	154.585	157.158	84.2187	54.4368	40.9405	59.8653	32.4117	23.9173	26.5217	27.6169	80.0718	124.559	123.317	109.316	183.864	132.83	115.252	143.982	29.5809	24.1571	20.0188	24.5856	25.1809	24.095	21.0736	23.4498	1.06316	0.97751	0.358466	3.52384e-10	0.169972	2.89335e-28	0.159874	3.82878e-30	0.474164	2.92997e-05	1.06926	0.99948	0.174095	2.87688e-27
NRRL3_7248	-	EGL(β-1,4-endo-glucanase)	Cellulose	9.12518	6.75013	11.22	9.03177	9.18566	8.71017	8.17327	8.6897	13.5199	15.541	15.9181	14.993	17.8684	20.4462	19.0179	19.1108	9.30617	8.81722	7.54835	8.55725	11.0488	9.69271	11.3195	10.687	15.1016	13.5544	13.1329	13.9296	12.9244	15.4878	14.4847	14.299	0.902276	0.849871	1.45482	1.36889e-05	1.92776	3.73872e-15	2.13656	2.07402e-18	1.32509	0.00242001	0.996342	0.99948	1.29085	0.0032568
NRRL3_742	-	BGL(β-1,4-glucosidase)	Cellulose	1.67812	1.62458	1.8564	1.7197	1.56876	1.64588	2.49425	1.90296	6.37561	5.71231	5.45924	5.84905	7.41427	5.32223	5.37235	6.03628	2.72352	2.12956	1.52899	2.12736	2.5162	2.092	2.22045	2.27622	5.09937	4.14415	3.38218	4.20857	4.04075	3.60256	2.74582	3.46304	0.882671	0.950466	2.73476	1.55726e-09	2.86756	2.46507e-10	3.24873	1.86671e-11	1.04856	0.854207	0.83234	0.99948	1.57357	0.00807083
NRRL3_7568	-	LPMO(lytic polysaccharide monooxygenase)	Cellulose	0.531961	0.673548	1.12303	0.77618	1.17899	2.02453	2.14555	1.78302	1.09154	1.12157	1.3076	1.17357	0.422841	0.286152	0.473375	0.394123	0.335944	1.22157	0.528362	0.695292	1.32979	0.809765	1.16543	1.10166	0.296886	0.109548	0.615603	0.340679	0.771525	0.435847	0.429582	0.545651	1.58323	0.740555	0.942582	0.886599	0.343106	0.0043367	0.216712	3.05732e-05	0.364006	0.015549	1.15936	NA	0.402077	0.0114949
NRRL3_7975	-	BGL(β-1,4-glucosidase)	Cellulose	0	0.0412551	0.0830891	0.0414481	0	0	0	0	4.56315	4.34538	11.8833	6.93061	21.9522	30.9154	25.575	26.1475	4.53832	2.157	1.73729	2.81087	2.19704	2.03206	2.18837	2.13916	8.80569	7.53477	8.12777	8.15608	10.7596	7.93693	9.49526	9.39726	0.439116	0.944193	348.967	7.0826e-14	1316.11	1.20628e-20	2997.19	7.31854e-20	3.77145	1.00385e-06	0.655414	0.963683	2.50923	0.000618885
NRRL3_814	-	LPMO(lytic polysaccharide monooxygenase)	Cellulose	39.0943	15.1534	23.8569	26.0349	12.038	36.609	12.6746	20.4405	32.6245	18.0805	24.0399	24.915	5.75892	2.46307	5.4314	4.55113	27.1051	53.6028	22.3951	34.3677	51.6868	32.3268	37.8457	40.6198	1.48659	1.5287	0.527634	1.18097	1.32812	1.60426	0.724835	1.21907	0.753238	0.902844	0.854352	0.695424	0.157373	4.0708e-09	0.208928	8.29347e-07	0.184201	4.63743e-07	0.925939	0.99948	0.0313033	1.23553e-26
NRRL3_8395	-	BGL(β-1,4-glucosidase)	Cellulose	1.72538	0.987726	1.37039	1.36117	1.22425	1.85134	1.64978	1.57512	0.274842	0.0817648	0.127354	0.16132	0.0614315	0.124099	0	0.0618435	0.729147	0.911448	0.429666	0.690087	1.02753	1.24987	0.991929	1.08978	0.0876383	0	0	0.0292128	0.033473	0.0274567	0.0270293	0.0293197	1.04506	0.998376	0.12613	1.43861e-09	0.0378148	1.70669e-10	0.0361844	1.2094e-10	0.299808	0.0645395	1.27159	NA	0.0523428	2.33935e-08
NRRL3_8517	bgl4	BGL(β-1,4-glucosidase)	Cellulose	11.7742	2.97199	7.34657	7.36425	5.17485	8.89366	6.1278	6.7321	4.58399	6.31821	6.25279	5.71833	4.9458	4.7643	6.50153	5.40388	9.91099	10	7.84309	9.25136	12.9043	10.0145	13.615	12.1779	2.52622	2.21637	3.15069	2.63109	2.83979	3.17603	2.91373	2.97652	0.814295	0.897383	0.614748	0.0363392	0.599657	0.024451	0.736413	0.206696	0.975453	0.949634	1.02471	0.99948	0.202949	5.46488e-13
NRRL3_8994	-	LPMO(lytic polysaccharide monooxygenase)	Cellulose	0	0	0	0	0	0	0	0	0	0	0	0	0	0	0.170463	0.056821	0	0	0	0	0	0	0	0	0	0	0	0	0	0.130609	0.0645192	0.0650427	1	NA	1	1	1	1	1	1	1	NA	1	NA	18.958	NA
NRRL3_9019	cbhC	CBH(cellobiohydrolase)	Cellulose	0	0	0	0	0	0	0	0	0.108003	0	0	0.036001	0.132518	0.268897	0.148308	0.183241	0.140986	0.0501209	0.0576353	0.0829141	0.113972	0	0	0.0379907	0.652392	0.72194	0.580448	0.651593	1.30506	1.81699	0.231051	1.1177	1	NA	4.51006	0.299024	11.6624	0.0513729	7.46952	0.117715	2.58587	0.497246	0.265223	NA	8.00842	0.0117228
NRRL3_9644	-	BGL(β-1,4-glucosidase)	Cellulose	22.4021	20.3817	24.572	22.4519	12.4942	14.0719	15.6177	14.0613	5.25818	3.46575	3.97121	4.23171	2.75334	4.05024	3.60727	3.47028	23.9271	22.5682	14.4952	20.3302	23.7241	19.7513	25.0883	22.8546	9.05414	7.35144	7.36565	7.92374	6.71788	7.974	6.29556	6.99581	0.557479	1.99524e-05	0.160345	2.40595e-64	0.132462	1.3069e-70	0.23761	1.05854e-34	0.826108	0.220917	0.916693	0.99948	0.326295	7.06219e-26
NRRL3_9976	-	BGL(β-1,4-glucosidase)	Cellulose	0.448935	0.304953	0.263578	0.339155	0.414032	0.35622	0.125906	0.298719	3.29942	2.16678	2.04349	2.50323	2.37192	2.20127	1.98834	2.18718	3.39699	2.27654	1.27462	2.31605	2.66404	2.31015	3.5112	2.82846	3.91841	0.927933	0.788234	1.87819	3.29197	1.14215	1.94714	2.12709	0.613176	0.874761	7.28738	2.57758e-08	7.67956	9.18352e-09	12.5242	1.99712e-09	1.05382	0.924133	1.04467	0.99948	0.632778	0.193884
NRRL3_11825	-	na	Cellulose/hemicellulose	0	0	0	0	0	0	0	0	0	0	0	0	0	0	0	0	0	0.0681607	0	0.0227202	0	0	0	0	0	0	0	0	0	0	0	0	1	NA	1	NA	2.50828	NA	1.60651	NA	3.16486	NA	1.40795	NA	1.25589	NA
NRRL3_1271	-	na	Cellulose/hemicellulose	0.0464396	0.0273257	0.16377	0.0791784	0.0641682	0.368742	0.156475	0.196462	0.149292	0.0814271	0.253659	0.161459	0.244708	0	0.13656	0.127089	0.0844449	0.0716667	0.037214	0.0644419	0.0538609	0.20747	0.0581134	0.106481	0.0872799	0.337087	0.109852	0.178073	0.266671	0.300784	0.215346	0.260934	1.91356	NA	1.75509	0.549563	1.57459	0.629938	0.822858	0.844533	0.897157	0.935052	1.12083	NA	2.28757	0.322454
NRRL3_5661	-	na	Cellulose/hemicellulose	0.87039	0.647077	0.915468	0.810978	1.32923	1.164	1.00333	1.16552	2.65061	3.97591	3.50307	3.37653	4.34478	4.51008	5.32051	4.72512	1.41664	1.24935	0.899844	1.18861	2.33826	1.89362	2.63775	2.28988	4.64972	5.03563	2.76389	4.14975	4.70161	5.12526	3.23968	4.35552	1.3135	0.78778	3.75714	2.89091e-14	5.58651	1.27223e-23	4.25316	3.00515e-16	1.48691	0.0293791	1.52162	0.426881	2.94	4.9649e-12
NRRL3_6623	-	na	Cellulose/hemicellulose	5.88477	6.05189	7.90018	6.61228	8.30269	6.16463	7.66563	7.37765	6.32454	5.4876	5.01525	5.60913	8.13356	9.21083	8.6465	8.66363	3.85118	3.18507	2.26621	3.10082	4.31511	3.59696	4.71086	4.20764	6.55499	8.01084	6.9722	7.17934	6.40581	5.87612	7.16354	6.48182	0.991658	1	0.713096	0.00787649	1.16608	0.245985	1.17589	0.229034	1.63523	0.000194415	1.12133	0.99948	1.9055	1.01586e-07
NRRL3_7423	-	na	Cellulose/hemicellulose	16.498	10.4556	12.1878	13.0471	16.3177	14.4604	14.8094	15.1958	0	0.0395168	0	0.0131723	0.059374	0.119927	0.132526	0.103942	3.16654	5.63853	1.41936	3.40814	3.55672	2.92183	4.12041	3.53299	0.127107	0.0467494	0	0.0579521	0.226436	0.238907	0.0783935	0.181246	1.03167	0.998413	0.00191959	1.36799e-38	0.0114183	6.09066e-44	0.0110678	2.00176e-44	5.94832	0.00393593	0.856883	0.99948	0.0394925	9.82138e-25
NRRL3_11747	aglA	AGL(α-1,4-galactosidase)	Galactomannan	2.76433	0.472254	0.85902	1.3652	0.337513	1.93508	1.36776	1.21345	16.4972	9.41997	12.1018	12.673	22.9956	24.0559	39.5276	28.8597	13.2313	10.7671	8.26755	10.7553	11.4604	9.11805	13.2136	11.264	12.5316	7.47264	11.4883	10.4975	9.45175	7.63243	13.628	10.2374	0.744183	0.934674	7.99089	6.01217e-08	17.9759	1.19496e-14	24.1552	1.57706e-16	2.24955	0.0669541	0.821111	0.99948	0.807805	0.653118
NRRL3_16	aglC	AGL(α-1,4-galactosidase)	Galactomannan	27.8159	24.0855	49.1276	33.6763	45.091	28.9859	42.2079	38.7616	93.6801	45.6115	61.8802	67.0573	14.2405	12.0897	4.84948	10.3932	29.1525	49.8471	38.3921	39.1306	42.4235	30.1791	32.7991	35.1339	8.92136	3.41337	2.42076	4.9185	7.33674	4.1629	5.66311	5.72092	1.08287	0.985092	1.7038	0.0933127	0.275734	8.4515e-06	0.254633	2.18279e-06	0.161835	1.23736e-09	0.718293	0.99948	0.0978184	7.07908e-16
NRRL3_1737	-	AGL(α-1,4-galactosidase)	Galactomannan	0	0	0	0	0	0.18626	0	0.0620867	0.190602	0.206506	0.160446	0.185851	0	0.158314	0	0.0527713	0.286674	0.233332	0.200247	0.240084	0.266003	0.381375	0.14228	0.263219	0.10908	0.120819	0	0.076633	0.170726	0.0686816	0.0677096	0.102372	1.56133	NA	7.28373	0.0907036	1.28782	0.887128	0.824818	0.913135	0.176807	0.19312	0.576231	NA	0.125652	0.0416042
NRRL3_2163	-	MND(β-1,4-mannosidase)	Galactomannan	0	0.0260587	0.104041	0.0433666	0	0	0	0	0.0474044	0	0	0.0158015	0.0582809	0.117711	0	0.058664	0.0322285	0	0.00888073	0.0137031	0	0.0494713	0.0554306	0.0349673	0.20799	0	0.0523786	0.0867895	0.063501	0.0781821	0.0256538	0.055779	0.21424	NA	0.330725	0.473693	1.23878	0.890159	5.78223	0.235186	3.74566	0.442069	1.11665	NA	3.96528	0.260864
NRRL3_4196	-	MAN(β-1,4-endo-mannanase)	Galactomannan	14.2377	13.6714	15.9251	14.6114	14.0548	12.0261	9.0197	11.7002	0	0	0	0	0	0.214724	0.236404	0.150376	7.05568	8.39371	6.41956	7.28965	11.6593	9.75327	10.9096	10.7741	0.145868	0	0	0.0486227	0	0	0	0	0.728689	0.400496	0.00178156	7.76607e-19	0.00778532	1.65382e-24	0.010684	2.07695e-21	4.36995	0.169987	1.24744	0.947679	0.00662015	4.50614e-16
NRRL3_4916	haeA	acetyl esterase	Galactomannan	0.549151	0.102481	0	0.217211	0	0.289732	0	0.0965773	2.19647	3.38577	2.74987	2.77737	2.1984	0.998299	4.11816	2.43829	7.55831	10.1261	4.58686	7.42376	7.50118	5.58287	10.1172	7.73375	0.168083	0.56041	0	0.242831	0	0.6378	0.314799	0.317533	0.505757	0.939753	27.4626	1.5749e-08	20.554	2.50697e-07	40.6401	1.45647e-05	0.748437	0.627352	0.905821	0.99948	0.0184294	1.14958e-15
NRRL3_5358	aglB	AGL(α-1,4-galactosidase)	Galactomannan	40.9769	11.6159	24.8934	25.8287	21.2478	40.8213	17.4816	26.5169	214.136	189.579	123.968	175.894	22.5466	16.104	20.7213	19.7906	72.7501	83.8191	68.8267	75.132	110.004	79.6731	101.983	97.22	7.23373	5.08551	6.32565	6.21496	7.99843	6.21126	5.15203	6.45391	0.908105	0.972003	5.31961	8.66038e-13	0.612969	0.0505302	0.674998	0.125568	0.115228	1.03922e-19	1.02488	0.99948	0.0627349	2.65929e-32
NRRL3_743	aglD	AGL(α-1,4-galactosidase)	Galactomannan	3.07407	0.330223	0.663308	1.35587	0.260233	1.09548	0.633726	0.663146	9.56638	10.1807	10.7086	10.1519	8.77378	7.70186	11.5572	9.34428	6.73212	7.10556	3.7831	5.87359	7.88662	5.84257	9.50507	7.74475	5.76141	4.22038	4.64679	4.87619	5.28328	3.98285	4.14003	4.46872	0.407885	0.401212	6.20892	3.30536e-07	5.8753	5.7307e-07	14.4043	9.19413e-13	0.946269	0.928125	1.08683	0.99948	0.686326	0.362169
NRRL3_8018	-	AGL(α-1,4-galactosidase)	Galactomannan	3.51284	2.29023	2.96399	2.92235	2.79753	4.06958	3.06416	3.31042	9.67009	9.81712	9.76304	9.75008	10.8289	11.3726	11.5973	11.2663	7.8852	6.22385	4.96346	6.3575	7.87474	6.3846	9.12396	7.79443	8.97899	8.40451	6.95399	8.1125	8.53596	9.10567	7.81264	8.48476	0.972542	0.990007	2.5039	1.09937e-17	2.94255	5.54461e-24	3.02563	3.03516e-23	1.17519	0.21962	1.06655	0.99948	1.07174	0.593524
NRRL3_8912	manA	MAN(β-1,4-endo-mannanase)	Galactomannan	2.19586	1.32708	1.36227	1.6284	0.716371	1.02357	0.650601	0.796847	1.39911	2.49833	3.17511	2.35752	0.342977	1.3953	1.15325	0.963842	0.760214	0.701424	0.678808	0.713482	1.01953	0.417139	1.86715	1.10127	0.837799	1.06117	0.889579	0.929516	0.752291	1.50838	0.743689	1.00145	0.655739	0.767781	1.02808	0.941851	0.744359	0.358776	1.13515	0.732384	0.724028	0.391637	1.0918	0.99948	1.10164	0.79609
NRRL3_9051	mndB	MND(β-1,4-mannosidase)	Galactomannan	5.65808	2.11838	4.12252	3.96633	2.4553	4.45549	2.75723	3.22267	8.14294	7.33823	7.98169	7.82095	10.4724	10.7023	8.45695	9.87722	4.86272	5.09866	3.5495	4.50363	7.04959	4.28194	6.37723	5.90292	7.46971	6.98207	7.85253	7.43477	8.86151	8.20464	5.98995	7.68537	0.741238	0.72483	1.60875	0.0168746	2.12181	6.29178e-05	2.86252	3.5769e-08	1.31892	0.236265	1.06775	0.99948	1.38402	0.112554
NRRL3_9612	mndA	MND(β-1,4-mannosidase)	Galactomannan	5.75245	5.55311	9.2627	6.85609	9.38657	8.14317	9.55268	9.02747	14.553	10.4866	9.22122	11.4203	3.12864	3.04799	2.08238	2.753	7.61707	11.3062	6.55578	8.49302	13.4138	10.8245	11.1878	11.8087	1.64654	1.21096	0.740822	1.19944	2.30203	1.2278	1.3536	1.62781	1.22223	0.829045	1.45237	0.0325434	0.369237	3.37594e-09	0.302102	1.14635e-12	0.25423	1.32315e-15	1.1042	0.99948	0.113696	1.05496e-36
NRRL3_9622	-	AGL(α-1,4-galactosidase)	Galactomannan	0	0	0	0	0	0	0	0	0	0	0	0	0	0	0	0	0	0	0	0	0	0.114309	0	0.038103	0	0	0	0	0	0	0	0	0.801619	NA	0.764257	NA	0.661192	NA	1	NA	0.865144	NA	5.37957	NA	1	NA
NRRL3_6053	haeB	acetyl esterase	Hemicellulose	2.32438	1.7312	2.04158	2.03239	2.21714	1.8412	2.92493	2.32776	5.67673	4.85601	4.95978	5.16417	14.4873	7.67233	12.1342	11.4313	2.64089	3.77136	1.66996	2.69407	4.56193	4.5034	4.16956	4.41163	1.20819	1.78686	0.663186	1.21941	1.59083	1.77837	1.00239	1.4572	0.993165	1	1.50216	0.11418	3.48017	4.13512e-08	3.50412	1.0221e-07	2.31677	0.000638504	1.24603	0.99948	0.529217	0.0118714
NRRL3_6379	haeD	acetyl esterase	Hemicellulose	0	0.164207	0	0.0547357	0	0.229168	0	0.0763893	2.19799	1.14516	1.38279	1.57531	3.65419	2.15449	2.58881	2.79916	4.4173	4.53597	1.58309	3.51212	2.92072	2.16533	3.97983	3.02196	2.00524	1.3345	1.48611	1.60862	2.95652	1.43356	2.82809	2.40606	1.596	0.967603	30.5838	6.29875e-07	66.519	3.71112e-10	41.6786	2.58024e-08	2.17497	0.0308654	0.750596	0.99948	0.389472	0.00301524
NRRL3_8786	haeC	acetyl esterase	Hemicellulose	0	0	0	0	0	0	0	0	0	0	0	0	0	0	0.219574	0.0731913	0	0	0	0	0	0	0	0	0	0	0	0	0.107476	0	0	0.0358253	1	NA	1	NA	2.50828	NA	1.60651	NA	3.16486	NA	1	NA	1	NA
NRRL3_11752	sucA/suc1	SUC(invertase/β-fructofuranosidase)	Inulin	22.2775	6.50496	14.4938	14.4254	16.2341	29.961	17.9639	21.3863	0.214984	0.175545	0	0.130176	0.264098	0.178133	0.0983545	0.180195	24.344	33.3158	21.8211	26.4936	34.0313	25.3928	34.1465	31.1902	0	0	0	0	0.144123	0.235152	0.463171	0.280815	1.35411	0.884202	0.00923054	6.00785e-39	0.00482242	1.6506e-28	0.00356133	1.01326e-31	0.522441	0.364424	0.965963	0.99948	0.000882845	7.60279e-27
NRRL3_11821	sucC	SUC(invertase/β-fructofuranosidase)	Inulin	0	0	0.0827435	0.0275812	0	0	0	0	0	0	0.0962089	0.0320696	0	0	0	0	5.40403	12.7467	3.47475	7.20849	3.07954	3.58067	9.24126	5.30049	0.527483	0.364253	0.660796	0.517511	0.710894	0.289678	0.203791	0.401454	0.801616	0.997684	0.795811	0.897891	0.661187	0.802042	1	1	0.830834	0.936133	0.640332	0.99948	0.0602283	1.30477e-08
NRRL3_3087	inuE/inu1	INX(exo-inulinase)	Inulin	68.4579	17.804	46.7689	44.3436	53.3271	72.8881	48.6922	58.3025	22.1859	10.8472	11.3246	14.7859	1.7193	1.63275	1.80217	1.71807	247.254	301.806	236.274	261.778	543.579	346.307	421.035	436.974	1.89872	0.839623	0.569666	1.10267	1.46766	0.667838	0.28196	0.805819	1.22371	0.962598	0.285124	0.000274714	0.0327672	1.07505e-23	0.0267771	1.96142e-26	0.114923	2.8966e-09	1.32905	0.99948	0.00319546	2.43729e-63
NRRL3_3595	sucB	SUC(invertase/β-fructofuranosidase)	Inulin	8.00574	3.78536	6.1604	5.98383	6.39522	8.98222	5.11112	6.82952	2.48475	3.26979	3.0158	2.92345	2.55106	3.78007	4.68297	3.67137	4.20888	4.84372	3.20405	4.08555	7.38648	4.9595	5.46932	5.93843	1.74432	1.42749	1.45719	1.543	1.54159	1.41901	0.958327	1.30631	1.04663	0.992426	0.42053	4.43846e-05	0.538942	0.00392615	0.514929	0.00206933	1.28158	0.380621	1.13386	0.99948	0.311275	8.39882e-08
NRRL3_9884	inuA/inuB	INU(endo-inulinase)	Inulin	3.3396	2.92991	4.92498	3.7315	4.74053	3.39642	3.74476	3.96057	0	0	0	0	0	0.114731	0	0.0382437	2.95022	4.83722	3.00897	3.5988	4.2135	2.44318	5.26103	3.97257	0	0.0883858	0.0998404	0.0627421	0.0618766	0	0	0.0206255	0.897533	0.962906	0.00112183	4.79937e-15	0.00659381	2.79007e-11	0.0073466	8.35643e-11	5.87772	0.22289	0.860126	0.99948	0.00760702	7.45025e-15
NRRL3_1731	-	GUS(β-glucuronidase)	Not annotated	0	0	0	0	0	0	0	0	0	0	0	0	0.175716	0.177778	0.0981589	0.150551	0.0239154	0.0677927	0.0131207	0.0349429	0.0383361	0	0	0.0127787	0.187019	0.0688634	0	0.0852941	0.287672	0.234691	0.077044	0.199802	1	NA	1.57418	0.8208	11.5673	0.0771974	7.40858	0.157288	7.3481	0.218926	0.989794	NA	1.98112	0.596482
NRRL3_6203	-	GUS(β-glucuronidase)	Not annotated	0.522252	0.343297	0.460102	0.441884	0.812461	0.72536	0.549474	0.695765	0.0701254	0.400881	0.35658	0.275862	0.430752	0.697213	0.384978	0.504314	0.46943	0.266104	0.244729	0.326754	0.300897	1.0844	0.566828	0.650708	0.42804	0.405259	0.306719	0.380006	0.799148	0.42201	0.264472	0.49521	1.27812	NA	0.475424	0.0729178	0.833014	0.686875	0.651749	0.314117	1.75215	0.259597	1.52641	NA	1.06843	0.895555
NRRL3_8807	-	GUS(β-glucuronidase)	Not annotated	11.2932	6.03873	12.6632	9.99838	7.89666	8.86135	7.99359	8.25053	37.0084	34.617	33.0333	34.8862	34.8837	36.0567	49.0893	40.0099	22.301	21.8522	13.4573	19.2035	20.6367	15.3562	24.3676	20.1202	22.0021	19.9856	16.3618	19.4498	20.3265	19.46	17.1584	18.9816	0.803155	0.710896	3.06968	5.68872e-18	3.66934	6.04611e-24	4.56866	9.45978e-31	1.19535	0.283449	0.863026	0.99948	0.826589	0.198141
NRRL3_10238	-	not annotated	PBD_CAZy|AA_3_2	0.15373	0.178881	0.180502	0.171038	0.106343	0.365926	0.387997	0.286755	0.620193	1.14677	0.839711	0.868891	1.21857	0.514132	0.908097	0.880266	0.576335	0.272567	0.345606	0.398169	1.05865	0.25404	0.474163	0.595618	0.862279	0.714777	0.629339	0.735465	0.665511	0.67678	0.888873	0.743721	1.80618	0.720596	3.58208	0.00022791	4.15604	3.41885e-05	2.30101	0.0156781	1.16023	0.72459	1.29537	NA	1.78222	0.0549184
NRRL3_10557	-	not annotated	PBD_CAZy|Feruloyl esterase	3.36221	4.05345	2.95763	3.45776	3.63832	3.99882	4.06137	3.8995	2.269	2.58433	3.73052	2.86128	1.53094	2.82526	2.18119	2.17913	2.47173	2.25687	3.11387	2.61416	2.03048	2.28617	2.94306	2.4199	2.15057	1.29843	2.67624	2.04175	1.52351	1.84493	2.24265	1.87036	0.942574	0.984508	0.771595	0.274769	0.498391	0.00138262	0.528755	0.00426473	0.645923	0.0913041	0.647679	0.764098	0.526622	0.00387714
NRRL3_10597	-	not annotated	PBD_CAZy|AA_3_3	0.371587	0.072463	0.0727575	0.172269	0.171257	0.0983129	0	0.0898566	26.2001	18.7416	22.1573	22.3663	71.1637	39.8277	73.7389	61.5768	209.264	242.158	57.3412	169.588	142.391	96.5738	271.212	170.059	63.1514	23.7177	26.2201	37.6964	58.2985	38.9566	26.2799	41.1783	1.3818	0.96274	132.608	4.44867e-25	381.444	6.52244e-37	276.048	3.93638e-32	2.87648	0.031672	0.822522	0.99948	0.192077	0.000148724
NRRL3_11378	-	not annotated	PBD_CAZy|AA_3_2	0.749974	0.557124	0.480474	0.595857	0.754337	1.4068	0.459037	0.873391	10.2206	14.715	13.4068	12.7808	33.1197	35.9715	28.2571	32.4494	7.53697	2.56699	2.42921	4.17772	6.27883	3.69482	3.71607	4.56324	24.8943	26.444	22.8797	24.7393	21.5636	27.999	19.4092	22.9906	1.23512	0.939877	18.4744	1.63636e-31	47.627	3.20689e-55	38.5607	2.17703e-46	2.578	8.81312e-05	0.946162	0.99948	4.92728	7.56751e-13
NRRL3_1408	-	not annotated	PBD_CAZy|AA_3_2	11.3668	10.9104	16.5832	12.9535	19.4326	22.2985	22.8142	21.5151	2.08703	1.79646	1.15692	1.68014	0.372869	0.849082	0.937508	0.71982	2.15076	3.44424	1.9558	2.51693	4.1415	4.1339	3.40696	3.89412	0.396429	0.51101	0.662141	0.523193	0.508855	0.331747	0.245057	0.361886	1.47173	0.445399	0.102097	2.09415e-35	0.0490511	8.18167e-45	0.0333289	9.3115e-57	0.480439	0.00553989	1.29424	0.990744	0.115589	3.50033e-18
NRRL3_2123	-	Starch	PBD_CAZy|GH_133, GH_13_25	57.9679	42.3062	59.4225	53.2322	50.4747	59.9905	48.5139	52.993	82.4824	115.511	126.154	108.049	71.8472	105.413	144.302	107.187	87.0874	91.0794	48.5446	75.5705	107.074	66.759	111.273	95.0353	75.3042	72.2151	53.6994	67.0729	44.6368	51.8931	48.1825	48.2375	0.89717	0.95118	1.69279	0.00208012	1.72512	0.00106279	1.92285	7.42284e-05	1.0191	0.948735	1.00922	0.99948	0.728973	0.0800385
NRRL3_248	-	Starch	PBD_CAZy|GH_13_22, GT_5	21.4445	33.383	41.742	32.1898	48.153	31.2373	43.104	40.8314	31.5265	28.0161	22.5326	27.3584	41.3436	34.6241	30.0551	35.3409	15.3403	12.1938	9.77074	12.4349	17.4072	12.9651	14.9809	15.1177	57.4875	49.4957	36.1424	47.7085	46.967	47.3526	31.3437	41.8878	1.13673	0.919509	0.697673	0.0267562	0.931716	0.700684	0.819649	0.234435	1.33546	0.117996	0.985002	0.99948	3.12877	3.709e-14
NRRL3_4199	-	Starch	PBD_CAZy|GH_13_1	2.61878	3.26735	5.35942	3.74852	2.79471	5.22456	4.53262	4.18396	1.04616	1.44452	1.53262	1.3411	2.56958	2.10122	2.65111	2.44064	2.5678	2.31448	1.14277	2.00835	1.89061	2.31015	3.3264	2.50905	3.35863	3.78906	2.97777	3.37515	2.53644	3.42645	1.68752	2.55014	1.01469	1	0.288873	1.22703e-07	0.542675	0.0104226	0.534818	0.00938989	1.87859	0.0235968	0.938895	0.99948	1.27087	0.369215
NRRL3_4200	-	Starch	PBD_CAZy|GH_13_22 GT_5	6.24183	8.19421	9.7423	8.05945	11.7717	10.3687	11.3819	11.1741	3.38624	5.2581	2.84106	3.82847	8.76448	6.92204	10.1364	8.60764	5.52196	4.15667	2.11468	3.9311	3.79899	4.49622	6.45598	4.91706	8.7338	11.1989	7.22019	9.05096	7.72447	9.82354	5.77789	7.7753	1.25633	0.846123	0.384189	2.10025e-06	0.888627	0.618071	0.707322	0.103797	2.31299	0.000110037	1.03703	0.99948	1.91355	0.00181913
NRRL3_4712	-	not annotated	PBD_CAZy|AA_3_2	3.38929	1.75963	2.07653	2.40848	3.05769	3.50792	3.7197	3.42844	8.99301	7.69397	9.05534	8.58077	8.0768	4.92553	7.17809	6.72681	4.82346	5.49552	4.44762	4.9222	9.82034	6.09656	12.017	9.3113	2.13642	1.447	1.89817	1.8272	2.49723	2.1199	1.74715	2.12143	1.37812	0.691378	3.04028	3.28252e-09	2.60684	4.15383e-07	1.8916	0.00106685	0.857435	0.544903	1.5048	0.618845	0.29479	2.79489e-10
NRRL3_5777	-	not annotated	PBD_CAZy|AA_8	115.336	69.8197	100.401	95.1856	75.7694	123.41	88.8233	96.0009	8.93231	7.69213	7.38065	8.0017	5.15608	6.10715	3.04675	4.76999	28.945	49.8184	24.9289	34.5641	39.8949	29.713	44.6969	38.1016	5.82993	3.67219	3.50038	4.33417	4.1557	3.66843	5.29906	4.3744	0.97215	0.998376	0.0723809	2.59644e-47	0.0453065	3.4005e-62	0.0466045	6.06207e-61	0.625946	0.0425604	0.94586	0.99948	0.106189	6.83518e-33
NRRL3_5996	-	Starch	PBD_CAZy|GH_13_22, GT_5	0.0734673	0.0524973	0.0518791	0.0592812	0.0405522	0.140112	0.173509	0.118058	11.5882	17.7384	12.7205	14.0157	29.1029	29.9018	22.4086	27.1378	7.27468	0.676043	3.10638	3.6857	8.54634	4.87865	3.32241	5.58247	26.725	43.5713	22.349	30.8818	40.0414	43.555	43.4383	42.3449	1.44443	0.934674	263.109	1.11288e-40	526.539	1.79183e-51	364.53	1.14056e-44	2.00122	0.117623	1.20186	0.99948	6.81555	1.84826e-07
NRRL3_6626	-	not annotated	PBD_CAZy|AA_3_2	2.97248	4.43465	3.6783	3.69514	4.33534	3.69677	4.73043	4.25418	6.91736	10.4359	6.36294	7.9054	18.4734	25.594	16.4992	20.1889	8.44431	2.23447	6.95389	5.87756	9.20971	18.9991	3.36456	10.5245	24.0187	26.8005	24.4945	25.1046	23.9536	24.0415	26.3305	24.7752	0.878315	0.976894	1.47406	0.321204	4.13754	2.20466e-05	4.71077	4.0205e-06	2.80689	0.00611543	1.55203	0.991101	3.42972	0.000337602
NRRL3_7454	-	Starch	PBD_CAZy|GH_13_22, GT_5	9.84451	6.47184	6.04646	7.45427	7.15104	7.66941	6.51254	7.111	4.50045	4.6293	3.32517	4.15164	0.780113	0.255418	1.26049	0.76534	5.95213	13.8642	3.58146	7.79926	6.37254	5.95608	11.6182	7.98227	0.182379	0.0772728	0.124377	0.12801	0.0954107	0.0701692	0.120806	0.095462	0.837864	0.967384	0.450253	0.0213009	0.077192	2.78071e-15	0.0921296	2.4115e-13	0.171442	4.63743e-07	0.865159	0.99948	0.011803	1.07245e-36
NRRL3_7539	-	not annotated	PBD_CAZy|AA_3_2	0.626318	0.364202	0.459594	0.483371	0.866561	0.869624	0.395165	0.71045	6.73926	9.34466	6.84222	7.64205	22.1369	30.6944	21.856	24.8958	6.53548	1.30785	1.3453	3.06288	4.76007	2.93062	2.79927	3.49665	31.3171	35.1012	20.41	28.9428	22.4874	33.4504	23.5364	26.4914	1.0768	0.99689	10.5408	5.24683e-12	35.9685	5.88118e-27	33.403	2.57195e-24	3.4123	0.000445146	0.908358	0.99948	7.9141	7.71318e-11
NRRL3_7994	-	not annotated	PBD_CAZy|AA_3_2	0.573265	0.332909	0.384554	0.430243	0.793277	1.03953	0.964369	0.932392	1.89547	1.07826	1.0065	1.32674	1.62365	1.20619	1.21028	1.34671	1.02034	0.620733	0.940809	0.860627	1.03216	1.08023	1.10884	1.07374	1.1474	1.86047	1.81667	1.60818	0.946229	1.15312	0.757323	0.952224	1.78745	0.575161	2.51685	0.00175861	2.46556	0.00259399	1.37937	0.316835	0.979621	0.964754	0.959466	NA	1.45893	0.156129
NRRL3_836	-	not annotated	PBD_CAZy|AA_8	0	0	0.116046	0.038682	0	0	0	0	3.09493	3.82251	2.83668	3.25137	3.40475	6.11093	2.63783	4.05117	1.88232	0.198251	1.02623	1.0356	2.59168	1.72655	0.604033	1.64075	2.4874	4.17956	2.29557	2.98751	6.87743	4.40291	5.82336	5.70123	0.801616	0.997684	190.496	6.47304e-08	229.777	1.43422e-08	286.642	3.54025e-09	1.2062	0.786683	1.25585	0.99948	2.27154	0.0982865
NRRL3_842	-	not annotated	PBD_CAZy|AA_3_2	15.0727	15.8481	31.171	20.6973	18.3617	15.1134	20.5681	18.0144	21.2523	13.8851	12.493	15.8768	34.7668	36.2021	22.9172	31.2954	14.3405	13.3842	8.06009	11.9283	13.0045	10.666	10.0006	11.2237	43.7579	42.2363	27.8233	37.9392	33.2101	31.4343	18.1701	27.6048	0.780596	0.773981	0.637493	0.0147848	1.32901	0.126089	1.70255	0.00285539	2.08474	9.60506e-05	0.778948	0.990744	2.55086	7.32289e-08
NRRL3_8773	-	not annotated	PBD_CAZy|AA_3_2	52.16	30.5316	47.264	43.3185	53.0051	80.6932	56.2129	63.3037	31.4079	25.896	21.7023	26.3354	32.0998	39.0638	19.1496	30.1044	15.9604	16.0232	19.525	17.1695	46.2295	33.8689	23.2779	34.4588	28.5486	33.1602	23.7916	28.5001	26.8356	32.1807	21.4803	26.8322	1.28844	0.793277	0.472522	9.4372e-05	0.559846	0.00248944	0.434515	9.29743e-06	1.1848	0.512662	1.58376	0.506061	1.26508	0.280738
NRRL3_9001	-	Starch	PBD_CAZy|GH_13_1	13.1659	5.45432	6.38666	8.33563	5.89036	14.3865	5.57091	8.61592	11.6226	12.4547	9.58157	11.2196	0.104173	0	0.698752	0.267642	7.02892	11.9296	7.4785	8.81234	11.936	9.19833	12.1472	11.0938	0	0.0814391	0.0921469	0.057862	0.0569018	0	0	0.0189673	0.921149	0.988989	1.10349	0.817835	0.0229459	2.41154e-21	0.0249101	2.29604e-20	0.0207939	2.46423e-21	1.05094	0.99948	0.00194178	6.72538e-15
NRRL3_9002	-	Starch	PBD_CAZy|GH_13_22, GT_5	5.32438	2.30735	2.10619	3.24597	2.61239	7.1926	2.54486	4.11662	7.33961	6.61868	4.24107	6.06645	0.0194259	0.0587099	0.303056	0.127064	3.93798	6.44879	3.96594	4.78424	8.18593	5.74843	7.06387	6.99941	0	0	0	0	0.0105593	0.0174733	0.00859507	0.0122092	1.11609	0.990007	1.51418	0.46243	0.0248272	7.42399e-14	0.0222449	1.378e-14	0.0163965	6.81204e-16	1.17473	0.99948	0.000235732	6.50423e-18
NRRL3_952	-	Starch	PBD_CAZy|CBM_48 GH_13	25.286	22.8881	33.049	27.0744	24.8878	30.3657	26.324	27.1925	80.8187	98.5794	90.7298	90.0426	89.9755	98.0829	129.883	105.98	66.6941	68.4911	39.4269	58.204	89.5083	53.2639	81.0279	74.6	62.8556	61.6809	48.101	57.5458	55.7611	54.8802	48.0049	52.8821	0.939405	0.966818	2.90184	1.46417e-23	3.43917	1.61875e-31	3.66101	3.47075e-34	1.18517	0.212245	1.0338	0.99948	0.809169	0.0754643
NRRL3_10210	-	-	PBD_CAZy|not annotated	0	0	0	0	0	0	0	0	0	0	0	0	0	0	0	0	0	0	0	0	0	0	0	0	0	0	0	0	0	0	0	0	NA	NA	NA	NA	NA	NA	NA	NA	NA	NA	NA	NA	NA	NA
NRRL3_2894	-	-	PBD_CAZy|not annotated	0.123636	0.0723334	0	0.0653231	0	0.0981333	0	0.0327111	0.0331875	0	0	0.0110625	0	0	0	0	0	0	0.0366933	0.0122311	0	0	0	0	0	0	0	0	0	0	0	0	0.429865	NA	0.210938	0.670271	0.182039	0.618107	0.423478	0.817833	0.862995	NA	0.361133	NA	0.32212	NA
NRRL3_2966	-	-	PBD_CAZy|not annotated	0.203308	0.0395611	0	0.0809564	0	0	0.114071	0.0380237	0.0728211	0.178369	0.0925424	0.114577	0	0.181025	0.0999481	0.0936577	0.145977	0.103462	0.0266894	0.0920428	0	0.299858	0	0.0999527	0	0.0700965	0.0795296	0.0498754	0	0	0.078427	0.0261423	0.427467	NA	2.28722	0.575695	0.656099	0.792646	1.53485	0.811238	0.286854	0.458881	0.886806	NA	0.21887	0.332947
NRRL3_3162	-	-	PBD_CAZy|not annotated	0	0	0.247715	0.0825717	0.0972438	0	0	0.0324146	0.264507	0.246753	0.288026	0.266429	0.556961	1.12734	0.933567	0.872623	0.201617	0.0357335	1.28493	0.507427	2.58803	0.932205	0	1.17341	0.986998	1.3086	1.15405	1.14988	1.11477	1.07372	0.244043	0.810844	2.2077	0.934674	5.94368	0.104132	19.182	0.00320826	8.68865	0.027402	3.22729	0.287174	1.5519	NA	1.57096	0.673062
NRRL3_3391	-	-	PBD_CAZy|not annotated	0	0.0444256	0	0.0148085	0	0.12115	0	0.0403833	0.0410632	0.0669986	0	0.0360206	0.100854	0	0.112734	0.071196	0	0.0386844	0	0.0128948	0.175277	0	0.188425	0.121234	0	0.0788861	0.178626	0.0858374	0.110157	0.0448152	0.0441443	0.0663722	0.770963	NA	1.31806	0.837271	3.90498	0.183172	5.06506	0.166883	2.96267	0.34695	9.76414	NA	7.80416	0.0565623
NRRL3_3828	-	-	PBD_CAZy|not annotated	0.0646569	0.0377879	0	0.0341483	0	0.205266	0	0.068422	0.104173	0.113439	0.0882922	0.101968	0.170642	0.431541	0	0.200728	0.16279	0	0.0255273	0.0627724	0.0745204	0.143244	0.240672	0.152812	0.18171	0.0669018	0.22789	0.158834	0.186216	0.152	0.0748442	0.137687	2.55663	NA	2.29279	0.390563	5.11539	0.0521135	2.00083	0.41081	2.23108	0.388721	2.10858	NA	2.1567	0.350819
NRRL3_3873	-	-	PBD_CAZy|not annotated	2.67583	0.692562	1.57106	1.64648	0.822582	2.35916	1.25078	1.47751	0.0399688	0	0.1015	0.0471563	0	0	0.109726	0.0365753	0.956855	1.28184	0.553275	0.930657	0.939225	0.327915	0.734489	0.66721	0	0.0768219	0	0.0256073	0	0	0	0	0.838122	0.969048	0.011045	3.29289e-10	0.0195403	2.67e-08	0.0233144	1.35218e-07	1.76916	0.678255	0.560031	NA	0.0356063	3.45023e-07
NRRL3_3955	-	-	PBD_CAZy|not annotated	0	0	0	0	0	0	0	0	0	0	0	0	0	0	0	0	0	0	0	0	0	0	0	0	0	0	0	0	0	0	0	0	5.44546	NA	1.48855	NA	1	NA	0.236492	NA	0.865142	NA	1	NA	4.79905	NA
NRRL3_4261	-	-	PBD_CAZy|not annotated	1.61673	2.91045	3.24407	2.59042	5.21702	2.24538	6.12308	4.52849	0.0361909	0.0590998	0	0.0317636	0	0	0.0993445	0.0331148	0.0241898	0	0.066346	0.0301786	0	0	0.166955	0.0556517	0.0630767	0.0696806	0	0.0442524	0	0	0.116941	0.0389803	1.65227	0.858046	0.0103255	1.20005e-10	0.0052119	4.97542e-08	0.00315438	2.10212e-09	0.504759	0.67562	1.2674	NA	0.833774	0.874679
NRRL3_5328	-	-	PBD_CAZy|not annotated	0	0	0.0789666	0.0263222	0.0929752	0	0	0.0309917	0	0.0589819	0.275418	0.111467	0.177476	0.179567	0.0991449	0.152063	0.072431	0.102667	0.119198	0.0980987	0.232252	0	0.166633	0.132962	0.251811	0.139086	0.157824	0.182907	0.193711	0.355515	0.155613	0.234946	1.56133	NA	16.0165	0.00936991	7.1555	0.0847625	4.58294	0.194296	0.446758	0.369078	1.11159	NA	1.11805	0.892505
NRRL3_6220	-	-	PBD_CAZy|not annotated	7.63845	14.7057	16.3928	12.9123	8.1635	5.7311	11.8045	8.56637	4.25409	2.19333	2.27579	2.90774	0	0	0	0	3.11305	6.39079	3.80989	4.43791	4.39464	4.45183	2.75097	3.86581	0.0649981	0	0	0.021666	0.050039	0	0	0.0166797	0.529582	0.437283	0.178516	1.20518e-09	0.000436262	2.39984e-18	0.000823786	1.34147e-15	0.00244382	1.42105e-10	0.734325	0.99948	0.0019745	6.03502e-12
NRRL3_8917	-	-	PBD_CAZy|not annotated	0	0.0370272	0	0.0123424	0.0875594	0	0	0.0291865	0.0340027	0.166644	0.0864719	0.0957062	0.0835518	0.169018	0.0933322	0.115301	0.0227946	0	0.0375417	0.0201121	0	0.0701876	0	0.0233959	0	0	0	0	0	0	0.0366546	0.0122182	0.930554	NA	2.64323	0.524818	3.53952	0.372258	3.80367	0.365332	1.33909	NA	0.539199	NA	0.26041	0.36845
NRRL3_9684	-	-	PBD_CAZy|not annotated	9.86451	6.8743	10.9383	9.2257	14.4066	11.6778	14.0942	13.3929	2.02178	2.47359	2.35201	2.28246	5.27561	5.23795	5.66636	5.39331	3.0443	1.38711	3.33269	2.58803	7.72388	3.1892	1.93053	4.2812	8.04879	7.03641	6.58977	7.22499	3.84207	5.92734	3.98308	4.58416	1.34655	0.846123	0.214776	5.89462e-09	0.492912	0.00864631	0.366056	0.000138784	2.295	0.00611543	1.334	0.99948	2.15579	0.00524963
NRRL3_9685	-	-	PBD_CAZy|not annotated	1.23109	1.98348	1.95598	1.72352	2.10358	1.03436	2.68115	1.9397	0	0	0	0	0	0	0	0	0.181478	0.404434	0.0994493	0.228454	0.0832426	0.159878	0.268587	0.170569	0	0	0	0	0	0	0	0	1.13938	0.984508	0.00210687	9.67049e-11	0.00342351	1.94178e-09	0.00300471	8.44393e-10	1	1	1.03298	NA	0.0276293	0.000345604
NRRL3_9805	-	-	PBD_CAZy|not annotated	0	0	0	0	0	0	0	0	0	0	0	0	0	0	0	0	0	0	0	0	0	0	0	0	0	0	0	0	0	0	0	0	1	NA	1	NA	2.50828	NA	1.60651	NA	3.16486	NA	1	NA	1	NA
NRRL3_10115	-	RGL(rhamnogalacturonan lyase)	Pectin	0.124777	0	0.0732936	0.0660235	0.0862627	0	0.105037	0.0637666	0.73692	0.656707	0.255584	0.549737	0.246931	0.665976	0.459706	0.457538	0.471882	0.891388	0.530549	0.631273	0.431773	0.62262	0.54244	0.532278	0.467742	0.452004	0.293437	0.404394	0.269421	0.330077	0.288928	0.296142	2.02573	NA	9.26448	5.25045e-05	7.5504	0.00029042	3.72725	0.0134143	0.814983	0.713609	0.773207	NA	0.542151	0.117831
NRRL3_1038	urhgB	URH(unsaturated rhamnogalacturonyl hydrolase)	Pectin	0	0.0649674	0	0.0216558	0	0	0	0	0.244635	0.397737	0.154535	0.265636	2.10016	4.57092	0.335995	2.33569	0.0395447	0.0563035	0.0430034	0.0462839	0.128289	0.122675	0	0.0836547	0.735971	0.931414	0.522548	0.729978	4.10786	1.38979	4.95809	3.48525	0.10738	0.496051	2.23886	0.313125	21.5769	2.40738e-06	200.94	1.48353e-07	9.63745	0.000394507	0.916792	NA	16.7751	2.24764e-05
NRRL3_10498	-	EXG(exo 1,3 galactanase)	Pectin	3.09687	0.460689	1.34481	1.63412	0.794675	2.18215	1.7342	1.57034	1.86005	2.21737	1.8796	1.98567	4.25797	9.11403	3.57666	5.64955	4.52515	1.19752	2.39446	2.70571	3.89891	4.10047	4.17225	4.05721	15.5546	13.0965	9.13131	12.5941	19.4077	17.1025	18.5785	18.3629	0.86417	0.972003	0.91441	0.849888	2.75696	0.00344254	3.19029	0.00103673	3.01501	0.0036597	1.14402	0.99948	3.38981	0.000302442
NRRL3_10558	-	RHA(α-rhamnosidase)	Pectin	0.365557	0.641823	0.357898	0.455093	0.421178	0.483599	0.102582	0.335786	2.19123	1.38944	1.66395	1.74821	1.6074	1.21912	1.79534	1.54062	1.80099	2.36451	1.04951	1.73834	1.89839	1.21685	3.02906	2.0481	0.856671	0.630692	0.71678	0.734714	0.964479	0.716418	0.49383	0.724909	0.619452	0.821474	2.83144	0.00253315	2.48428	0.00844226	4.01045	0.000207801	0.877392	0.791093	0.911262	0.99948	0.318698	0.000679512
NRRL3_10559	rgxC	RGX(exo-rhamnogalacturonase)	Pectin	0	0	0	0	0	0	0	0	0.726499	0.787531	0.152997	0.555676	0.594014	0.452454	0.997796	0.681421	0.509304	1.33858	0.532658	0.793514	0.762367	0.48606	0.408035	0.552154	0.208225	0.115284	0	0.107836	0.243973	0.262118	0.322975	0.276355	0.229367	NA	11.3214	0.000560954	10.3075	0.000895756	44.9391	8.63428e-05	0.910451	0.903405	0.831261	NA	0.0661467	7.27429e-05
NRRL3_10643	galA	GAL(β-1,4-endo-galactanase)	Pectin	4.26799	1.16842	2.41279	2.6164	2.45049	5.59551	3.45674	3.83425	2.63649	3.88403	2.00984	2.84345	1.76151	1.99365	2.85446	2.20321	3.52969	5.47364	3.73294	4.24542	6.10317	3.92973	3.86875	4.63388	1.90336	0.904904	1.17495	1.32774	2.36448	2.65901	0.761498	1.92833	1.07855	0.984508	0.907499	0.755636	0.690594	0.167611	0.640296	0.098329	0.760986	0.405873	0.83822	0.99948	0.235035	8.42994e-09
NRRL3_1071	lacE	LAC(β-1,4-galactosidase)	Pectin	1.71067	1.71272	1.26818	1.56386	0.719117	0.767914	0.940139	0.809057	2.21569	1.89038	1.77735	1.96114	4.35633	3.3099	3.82236	3.82953	7.23588	5.55467	3.22789	5.33948	5.40869	4.25443	8.36639	6.00984	4.16522	1.8144	1.50056	2.49339	5.54352	2.14792	1.76892	3.15345	0.508945	0.445399	1.07888	0.849324	2.13266	0.0112486	4.19036	2.028e-06	1.97674	0.0443589	0.916595	0.99948	0.388175	0.00149875
NRRL3_10808	-	EXG(exo 1,3 galactanase)	Pectin	3.70341	2.55253	4.19034	3.48209	3.36398	3.64321	5.14611	4.0511	5.25532	6.73604	6.45261	6.14799	2.54281	3.96497	4.55971	3.68916	2.92044	2.96513	3.16735	3.01764	3.31354	3.02628	4.1562	3.49867	1.65701	1.31165	1.7599	1.57619	1.30125	2.01352	2.64724	1.98734	0.998812	1	1.62135	0.00564532	0.869442	0.491826	0.870477	0.514046	0.536245	0.00102172	0.930489	0.99948	0.445071	1.28323e-05
NRRL3_11451	-	RHA(α-rhamnosidase)	Pectin	0	0	0	0	0	0	0.0818296	0.0272765	0	0	0	0	0.0640043	0.129317	0.0714432	0.0882548	0.0705718	0	0.0097146	0.0267621	0	0	0	0	0.0912617	0.0503579	0.0574077	0.0663424	0.13952	0.0285958	0	0.0560386	3.04106	NA	1.51344	0.842673	9.22625	0.134722	3.03389	0.487824	6.09621	NA	1.338	NA	2.01902	0.626277
NRRL3_11738	lacC	LAC(β-1,4-galactosidase)	Pectin	0.502818	0.114125	0.0454798	0.220808	0.320561	0.614347	0.065183	0.333364	0.724597	0.474604	0.739425	0.646209	0.407326	0.359759	0.284025	0.35037	2.79839	4.13486	2.08205	3.0051	3.10361	2.68781	3.20615	2.99919	0.109185	0.160576	0.0917545	0.120505	0.138632	0.227922	0.112169	0.159574	1.28092	0.967384	2.50551	0.0442482	1.25919	0.666583	0.983032	0.980848	0.502567	0.192846	0.882778	0.99948	0.0361804	3.34039e-14
NRRL3_11789	-	EXG(exo 1,3 galactanase)	Pectin	0	0	0	0	0	0	0.21523	0.0717433	0.138831	0.338085	0	0.158972	0.340343	0.346118	0	0.22882	0.0444044	0.0633123	0.0963088	0.0680085	0.28918	0.276101	0.308967	0.291416	0.237594	0.26331	0	0.166968	0.559843	0.149708	0.147621	0.285724	2.95585	NA	8.82783	0.0636135	10.5365	0.0393758	3.56464	0.248625	1.19356	0.884466	4.04887	NA	3.30998	0.143339
NRRL3_11790	rhgC	RHG(endo-rhamnogalacturonase)	Pectin	0.100089	0.461896	0.352248	0.304744	0.138607	0.31748	0.504741	0.320276	1.89005	0.615356	0.956764	1.15406	0.265036	0.268897	0.296615	0.276849	0.49345	1.05254	0.499506	0.681832	0.569858	0.545656	0.610862	0.575459	0	0	0.11609	0.0386967	0	0.0586125	0.0577628	0.0387918	0.667943	NA	2.68346	0.040378	0.592886	0.373938	0.887631	0.872955	0.220941	0.00711062	0.53664	NA	0.0180829	3.78468e-05
NRRL3_1237	pelD	PEL(pectin lyase)	Pectin	0.134303	0.535603	0.314697	0.328201	0.372502	0.212825	0.225439	0.270255	0.363923	0	0.183407	0.182443	0	0.181512	0	0.060504	0.278146	0.13227	0.251084	0.2205	0.151176	0.432748	0.161406	0.248443	0.124335	0	0	0.041445	0.195721	0.156752	0.154585	0.169019	0.711266	NA	0.496744	0.342278	0.195306	0.0600367	0.274589	0.168313	0.393172	0.406364	0.934074	NA	0.228431	0.0703547
NRRL3_169	rgaeA	RGAE(rhamnogalacturonan acetyl esterase)	Pectin	0.928343	0.127709	0	0.352017	0	0.733819	0	0.244606	4.33181	3.07138	7.29025	4.89781	3.11148	1.91555	5.25924	3.42876	10.3869	8.40066	6.58308	8.45688	9.86509	8.60667	9.61725	9.363	2.11374	1.17752	2.31263	1.86796	1.37608	2.14582	2.91539	2.14576	0.562016	0.915248	11.2724	3.57884e-09	8.42563	3.34184e-07	14.9918	5.49913e-06	0.747458	0.460874	0.813833	0.99948	0.184061	5.22436e-09
NRRL3_1739	ughA	UGH(unsaturated glucuronyl hydrolase)	Pectin	0	0	0	0	0	0	0	0	0.104249	0	0	0.0347497	0	0	0	0	0.136423	0	0.0372044	0.0578758	0.220375	0	0	0.0734583	0.0900522	0	0	0.0300174	0	0	0.111591	0.037197	1	NA	21.4878	0.10298	2.50832	0.686461	1.60652	0.844681	0.116732	0.332488	0.565544	NA	0.250256	0.493888
NRRL3_2162	-	RHA(α-rhamnosidase)	Pectin	4.17156	2.66109	5.56883	4.13383	3.84539	5.8193	3.72432	4.463	8.4507	9.09277	7.85422	8.4659	9.1734	13.4959	11.6445	11.4379	6.87159	5.48061	4.58445	5.64555	9.03761	4.06348	7.06286	6.72132	9.53523	12.1665	8.17274	9.95816	8.78106	8.99088	7.71974	8.49723	0.939091	0.972003	1.7235	0.000371369	2.4914	4.8242e-10	2.65299	1.22711e-10	1.44555	0.0286531	0.935727	0.99948	1.47535	0.01037
NRRL3_2479	lacB	LAC(β-1,4-galactosidase)	Pectin	2.53061	1.60537	2.2651	2.13369	2.6607	2.81971	2.54621	2.67554	2.87045	2.51586	2.3725	2.58627	2.63496	2.30827	2.55136	2.4982	3.7561	4.8398	2.52241	3.7061	3.64684	2.37169	3.98648	3.335	2.38159	2.19552	2.19595	2.25769	2.19278	2.15914	1.92797	2.0933	1.14347	0.897315	0.982601	0.926134	0.970662	0.87309	0.848876	0.309938	0.98785	0.960908	0.717684	0.432228	0.511923	5.03668e-07
NRRL3_2571	pgaI	PGA(endo-polygalacturonase)	Pectin	10.1399	16.7677	22.3126	16.4067	12.7333	10.2049	19.5487	14.1623	6.98297	2.77151	3.92965	4.56138	3.45905	3.33509	0.612401	2.46885	2.36116	2.42592	1.55944	2.11551	0.924603	0.734998	1.64477	1.10146	1.64837	2.24938	1.25474	1.7175	1.79805	1.43897	0.63074	1.28925	0.748348	0.897315	0.265878	1.67391e-05	0.153725	1.09831e-09	0.205419	3.68759e-07	0.578179	0.158811	0.417838	0.37739	0.596789	0.148164
NRRL3_263	pgaD	PGA(endo-polygalacturonase)	Pectin	3.69832	2.55893	3.17574	3.14433	3.99567	3.43427	4.55072	3.99355	4.37444	4.8311	3.32583	4.17712	2.62499	3.14484	3.6036	3.12448	3.25906	4.08529	3.55955	3.63463	5.04992	4.64286	4.64543	4.7794	2.01922	3.81526	2.30994	2.71481	3.19633	2.74956	2.96965	2.97185	1.02601	0.998376	0.981301	0.929214	0.699631	0.0401401	0.681896	0.0330844	0.712963	0.0866813	1.07718	0.99948	0.560861	0.000325362
NRRL3_2630	lacA	LAC(β-1,4-galactosidase)	Pectin	10.6832	1.53137	3.05078	5.08845	2.05537	9.21166	2.44344	4.57016	114.704	75.5417	83.7774	91.341	32.7456	15.8669	31.0973	26.5699	70.2473	96.4793	44.3343	70.3536	72.4035	47.8219	89.0091	69.7448	16.7317	1.70291	2.30848	6.91436	8.31386	2.09106	2.45651	4.28714	0.798634	0.980844	14.691	2.90518e-05	4.49436	0.0219456	5.62755	0.00785893	0.305926	0.12448	0.806438	0.99948	0.079451	9.84987e-05
NRRL3_2832	rgxA	RGX(exo-rhamnogalacturonase)	Pectin	0	0	0	0	0	0	0	0	1.67136	1.59393	1.60322	1.62284	0.989777	1.00475	1.74128	1.24527	0.748751	0.745789	0.448371	0.647637	0.242517	0.580144	1.03905	0.62057	1.19123	0.32967	0.617473	0.712791	1.00621	0.249833	0.923416	0.726486	0.837141	0.998376	65.9524	4.07699e-07	57.5725	7.82676e-07	68.7728	6.01428e-06	0.872941	0.815553	0.851766	NA	0.808972	0.666507
NRRL3_2835	pgaE	PGA(endo-polygalacturonase)	Pectin	0.658427	0.675853	0.617191	0.65049	0.547805	1.66953	0.44214	0.886492	1.07013	1.15783	0.719331	0.98243	0.874359	1.24524	2.74435	1.62132	0.81942	0.844074	0.394691	0.686062	0.890161	0.708	0.63379	0.743984	0.243932	0.675957	0.151017	0.356969	0.191821	0.461214	0.379013	0.344016	0.957047	NA	1.31008	0.590874	2.21067	0.0609172	2.30988	0.059485	1.68743	0.295769	0.802883	NA	0.522815	0.171556
NRRL3_3144	pgaX	PGX(exo-polygalacturonase)	Pectin	0.538747	0.185946	0.631829	0.452174	0.298525	0.683428	0.181066	0.387673	2.15312	1.41991	2.20713	1.92672	2.99803	3.04365	2.87705	2.97291	1.8131	3.76273	1.15131	2.24238	2.81465	1.05377	1.31063	1.72635	1.40282	1.22021	1.12167	1.24823	1.09417	0.882691	0.807883	0.928248	1.2028	0.967603	6.97838	7.64975e-11	11.6423	5.21663e-17	9.6793	4.16607e-13	1.66833	0.0677891	0.705844	0.985724	0.568517	0.0295441
NRRL3_3279	-	RHA(α-rhamnosidase)	Pectin	0.323742	0.136077	0.489295	0.316371	0.127808	0.73446	0.155834	0.339367	0.867272	1.0542	0.505234	0.808902	0.426473	0.861501	0.747976	0.67865	0.487826	0.547242	0.37067	0.468579	0.965579	0.568249	0.63668	0.723503	0.695394	0.67142	0.273521	0.546778	0.73031	0.762504	0.375315	0.62271	0.891437	0.986299	2.22439	0.052128	2.01016	0.0907621	2.25497	0.0618207	0.903691	0.864593	1.30347	NA	0.899096	0.828328
NRRL3_3855	-	ABN(endo-arabinanase)	Pectin	0.166786	0.0939183	0	0.0869014	0	0.264093	0	0.088031	0.0907745	0	0	0.0302582	0.888882	2.26734	0	1.05207	1.18666	0.0808539	0.730316	0.665943	1.11431	2.47289	0.395104	1.32743	6.44978	8.35586	3.96704	6.25756	9.16607	10.3805	6.98868	8.84508	0.232816	0.846123	0.780197	0.856359	8.22121	0.0294382	35.312	0.00379046	10.5373	0.0298975	1.14997	0.99948	6.67073	0.0354863
NRRL3_3924	-	RHA(α-rhamnosidase)	Pectin	0	0	0	0	0	0	0	0	0	0	0	0	0	0	0	0	0	0	0	0	0	0	0	0	0	0	0	0	0	0	0	0	NA	NA	NA	NA	NA	NA	NA	NA	NA	NA	NA	NA	NA	NA
NRRL3_4000	pgaII	PGA(endo-polygalacturonase)	Pectin	0.842658	0.479015	0.658018	0.659897	1.1689	0.445045	0.942746	0.85223	10.8928	6.176	4.02766	7.03215	0.186656	0.19002	0.209329	0.195335	4.34749	13.7906	12.7274	10.2885	22.4024	20.1592	10.7725	17.778	0.389656	0.144035	0.321117	0.284936	1.12688	0.245725	0.161573	0.511393	0.998785	1	7.8519	2.56006e-06	0.135288	0.000809148	0.135453	0.00096524	0.01723	5.69791e-12	1.40056	0.99948	0.0116671	2.44558e-18
NRRL3_4153	pelF	PEL(pectin lyase)	Pectin	23.3462	18.447	21.3552	21.0495	22.429	25.695	25.3136	24.4792	12.4854	12.3846	8.06789	10.9793	9.58419	10.2315	10.7235	10.1797	13.3262	19.2761	8.97777	13.86	18.0416	12.4944	15.2708	15.2689	9.23551	9.72625	6.64293	8.5349	8.2075	8.93274	7.372	8.17075	1.00171	1	0.439381	1.18966e-11	0.430599	5.91468e-12	0.429863	8.72657e-12	0.980012	0.927927	0.897237	0.99948	0.548073	1.48066e-06
NRRL3_4245	-	RHA(α-rhamnosidase)	Pectin	0	0	0	0	0	0.0676214	0	0.0225405	0.0228013	0.0373226	0.0581405	0.0394215	0.112138	0	0	0.0373793	0	0	0.0171134	0.00570447	0.0494475	0.0476373	0.106754	0.0679463	0	0.0441705	0	0.0147235	0	0.0250798	0	0.00835993	3.04106	NA	4.42198	0.430321	7.02906	0.259588	2.31139	0.657249	1.58957	NA	2.28972	NA	0.54479	0.762697
NRRL3_4303	rhgF	RHG(endo-rhamnogalacturonase)	Pectin	0	0	0	0	0	0	0	0	0	0	0	0	0	0	0	0	0	0	0	0	0	0	0	0	0	0.0945535	0	0.0315178	0	0	0	0	1	NA	1.48855	NA	1	NA	1	NA	0.865142	NA	1	NA	4.79905	NA
NRRL3_4568	lacD	LAC(β-1,4-galactosidase)	Pectin	0.309781	0.182806	0.273191	0.255259	0.427905	0.36903	0.391545	0.39616	0.12436	0.475149	0.211506	0.270338	0.611692	0.617442	0.739317	0.65615	0.226386	0.179979	0.078066	0.161477	0.180123	0.217003	0.243164	0.21343	0.510109	0.281328	0.0918582	0.294432	0.3331	0.296636	0.202134	0.27729	1.45715	0.896844	0.884671	0.813721	2.21929	0.0419774	1.52304	0.316853	2.50861	0.0341453	0.876383	NA	1.67299	0.229226
NRRL3_4608	-	ABN(endo-arabinanase)	Pectin	0.478278	0.410915	0.840993	0.576729	0.165718	0.189546	0.803323	0.386196	2.58702	1.26105	1.143	1.66369	1.58601	1.12822	1.95443	1.55622	0.624411	0.355828	0.429537	0.469925	0.54104	0.64628	0.723302	0.636874	0.998741	0.491707	0.826301	0.77225	0.434523	0.698821	0.34448	0.492608	0.631319	NA	2.77571	0.00430878	2.91764	0.00257359	4.6215	0.000248248	1.05113	0.927901	0.91106	NA	1.28441	0.534275
NRRL3_5252	-	PME(pectin methyl esterase)	Pectin	0.490426	0.070148	0.143709	0.234761	0.169948	0.194346	0	0.121431	3.18454	1.29321	2.84636	2.44137	5.20563	3.63789	6.01487	4.9528	2.3435	3.58252	1.64205	2.52269	2.63252	1.58835	2.22196	2.14761	0.454926	0.378013	0.846369	0.559769	0.891585	0.28654	0.353143	0.510423	0.583316	0.9012	9.80808	1.84627e-07	18.1309	1.23857e-11	31.0824	8.40736e-11	1.84856	0.178164	0.71025	0.99948	0.150457	4.35414e-06
NRRL3_5260	pgxC	PGX(exo-polygalacturonase)	Pectin	1.69693	1.0378	1.61708	1.4506	1.32218	1.85001	1.24766	1.47328	1.71799	0.931696	0.434498	1.02806	1.405	1.42618	1.73018	1.52045	1.0793	1.05907	0.405262	0.847877	1.20525	0.576673	1.54927	1.1104	2.17046	1.74734	0.981991	1.63326	1.69193	1.80004	1.40709	1.63302	1.07233	0.988989	0.6281	0.117362	0.827047	0.550308	0.77126	0.41496	1.31674	0.465187	1.03588	0.99948	1.35445	0.309774
NRRL3_5407	abnC	ABN(endo-arabinanase)	Pectin	16.8439	11.11	20.3096	16.0878	6.92323	17.4157	7.7777	10.7055	72.8267	90.0402	61.2636	74.7102	136.093	195.982	131.77	154.615	100.973	33.2476	77.5392	70.5866	139.668	150.025	80.8426	123.512	267.536	253.608	233.189	251.444	189.966	243.214	193.979	209.053	0.562548	0.486981	3.98415	2.05503e-07	8.25232	3.60662e-16	14.6696	6.75866e-25	2.07129	0.0161624	1.42176	0.990744	2.90555	8.1582e-05
NRRL3_5859	pgaB	PGA(endo-polygalacturonase)	Pectin	34.2681	34.4891	67.9404	45.5659	59.419	31.5982	54.915	48.6441	26.0514	15.687	15.1517	18.9634	1.30659	1.52016	0.627987	1.15158	16.2789	36.4071	31.91	28.1987	40.0718	32.6458	24.0697	32.2624	0.649426	1.44035	0.802793	0.96419	1.43421	0.655267	0.888651	0.992709	1.10688	0.977259	0.378742	0.000440317	0.027436	4.09501e-37	0.0247869	3.92279e-39	0.0724398	4.08271e-19	0.935204	0.99948	0.0197082	6.73892e-41
NRRL3_6141	abnB	ABN(endo-arabinanase)	Pectin	1.60093	1.22835	2.00277	1.61068	0.88705	2.53863	1.43486	1.62018	1.9019	2.25025	3.64369	2.59861	2.82793	2.87073	1.89957	2.53274	2.43344	2.02429	2.16033	2.20602	2.30391	2.20455	2.59763	2.3687	0.794153	1.31868	1.97591	1.36291	1.54801	0.936875	1.4159	1.30026	0.828752	0.912328	1.17982	0.490122	1.1169	0.647811	1.34769	0.199927	0.94667	0.864713	0.859773	0.99948	0.471815	0.000334339
NRRL3_6269	pelE	PEL(pectin lyase)	Pectin	0.388992	0.369981	0	0.252991	0.539351	0	0	0.179784	0.42137	0.113998	0.531216	0.355528	0	0	0	0	0.224386	0.191985	0.194616	0.203662	0.146182	0.2791	0.468474	0.297919	0.120135	0	0	0.040045	0	0.0757045	0	0.0252348	0.626295	NA	0.937521	0.952208	0.0735411	0.0270274	0.117422	0.0854774	0.0784421	0.0572167	1.23029	NA	0.0875051	0.0463074
NRRL3_6304	-	RHA(α-rhamnosidase)	Pectin	0.151613	0.356299	0.356388	0.2881	0	0.160497	0.255382	0.138626	0.243829	0.310187	0.069011	0.207676	0	0.134586	0.0743494	0.0696451	0.110001	0.181601	0.171544	0.154382	0.175593	0.11268	0.315601	0.201291	0.0949153	0.104759	0	0.0665581	0.108902	0.178468	0.117136	0.134835	0.643666	NA	0.688994	0.601522	0.168483	0.0165657	0.261755	0.0917601	0.244534	0.107762	0.736351	NA	0.362947	0.169313
NRRL3_6359	plyA	PLY(pectate lyase)	Pectin	0.838069	0.849207	0.392258	0.693178	2.09492	0.796194	0.561935	1.15102	0	0	0.228904	0.0763013	0.670021	0.683677	0	0.451233	0.454088	0.56856	0.30562	0.442756	0.373176	0.532345	0	0.30184	0.92584	0.171357	0.379577	0.492258	0.982705	0.194974	0.0962039	0.424628	0.866059	NA	0.0133216	0.000140055	0.428339	0.316468	0.494584	0.421726	32.1536	0.00626713	0.55579	NA	0.808213	0.835913
NRRL3_6782	pgaA	PGA(endo-polygalacturonase)	Pectin	21.4759	13.6985	15.9238	17.0327	20.1707	23.9077	18.936	21.0048	2.87347	2.62959	1.67059	2.39122	0.180572	0.91878	0.202459	0.433937	6.89036	11.9047	7.86783	8.88763	16.9738	17.6523	11.2632	15.2964	0.754807	0.836838	0.466924	0.68619	0.891623	0.63447	0.547507	0.6912	1.06699	0.980844	0.110579	1.90218e-31	0.02264	3.08365e-48	0.0212186	1.21495e-49	0.20474	4.93432e-08	1.5174	0.610073	0.0421911	2.69481e-37
NRRL3_684	rglA	RGL(rhamnogalacturonan lyase)	Pectin	0.0831036	0	0.292658	0.125254	0.230007	0	0	0.076669	0.0894764	0	0	0.0298255	0.32956	0.779067	0.122836	0.410488	0.147808	0.293773	0.161658	0.20108	0.190357	0.091298	0.102234	0.127963	0.155212	0.171605	0.0969826	0.141267	0.600244	0.536247	0.240132	0.458874	0.74765	NA	0.169606	0.0996796	3.78066	0.0612553	5.05672	0.0465998	22.2908	0.00279536	0.420278	NA	0.437103	0.263721
NRRL3_7094	abnD	ABN(endo-arabinanase)	Pectin	17.8224	13.3768	20.4682	17.2225	14.6876	15.8441	15.5736	15.3684	12.8985	21.1678	12.0048	15.357	3.99361	4.22106	5.90581	4.70683	8.79968	12.6569	10.8306	10.7624	19.6106	11.4513	14.4179	15.1599	2.34667	3.21855	3.18909	2.9181	1.75074	2.88534	1.66517	2.10042	0.916962	0.965047	0.779878	0.13853	0.288984	4.70572e-16	0.315153	7.9824e-14	0.37055	8.99192e-10	1.06449	0.99948	0.257432	2.22675e-18
NRRL3_7469	xghA	XGH(xylogalacturonase)	Pectin	0.831105	1.22446	1.11348	1.05635	2.46821	0.941088	2.39312	1.93414	1.09164	0.93911	1.13496	1.05524	0.157474	0	0.176405	0.111293	0.537617	0.765858	0.606496	0.636657	0.53739	0.51358	0.431096	0.494022	0	0.24415	0.13679	0.12698	0.172563	0.208191	0.0684165	0.149723	1.17261	NA	0.571046	0.145532	0.0445576	4.05828e-07	0.0379986	1.10332e-07	0.078028	0.000164263	0.557171	NA	0.0459304	1.14906e-05
NRRL3_7470	pmeB	PME(pectin methyl esterase)	Pectin	1.15047	0.0926284	0.192337	0.478478	0.22821	0.780765	0.275538	0.428171	0.804792	0.578665	0.897798	0.760418	0.218927	0.669981	0.245824	0.378244	0.557599	1.35604	0.660881	0.858173	0.915779	0.871201	0.19488	0.66062	0	0.504261	0.18631	0.23019	0.722281	0.382487	0.188714	0.431161	0.998362	1	1.25078	0.64771	0.264257	0.00555705	0.264691	0.00673228	0.211274	0.002592	0.651538	NA	0.156676	4.21375e-05
NRRL3_7501	rgaeB	RGAE(rhamnogalacturonan acetyl esterase)	Pectin	0.491155	1.076	0.859542	0.808899	0.684301	1.16434	1.23101	1.02655	4.18664	4.11846	4.69551	4.33354	6.59314	5.41832	8.92162	6.97769	2.94655	2.98283	1.56625	2.49854	2.93139	1.76088	4.77769	3.15665	3.34744	1.49285	3.24769	2.69599	2.00679	4.10982	2.80136	2.97266	1.142	0.980844	4.04651	1.7334e-05	6.15815	9.27003e-09	5.39245	5.16284e-07	1.52184	0.232595	1.02497	0.99948	1.09932	0.800349
NRRL3_7520	-	RHA(α-rhamnosidase)	Pectin	1.6861	1.06824	1.38763	1.38066	0.815276	1.47284	1.20747	1.1652	2.37011	1.73663	1.03608	1.71427	2.05376	1.45716	2.16784	1.89292	1.29108	1.10827	0.915218	1.10486	1.66468	1.22645	1.79707	1.56273	1.14957	1.0933	0.549275	0.930715	1.48149	1.14221	1.3443	1.32267	0.772135	0.809601	1.06675	0.794874	1.11913	0.617913	1.44939	0.0826429	1.0491	0.876176	1.11833	0.99948	0.68366	0.0691958
NRRL3_824	abxA	ABX	Pectin	12.8235	5.0501	8.51941	8.79767	6.41621	11.7323	5.77019	7.9729	21.4878	33.9416	33.7603	29.7299	29.1437	38.9357	38.1805	35.42	14.483	23.4599	16.5858	18.1762	23.2307	19.755	13.5176	18.8344	25.7108	24.5639	26.3749	25.5499	16.2737	23.0725	25.34	21.5621	0.823404	0.897315	2.64304	9.50184e-07	3.15802	3.41262e-09	3.83532	8.39072e-12	1.19484	0.505156	0.783045	0.994568	1.03022	0.911654
NRRL3_8281	pgxB	PGX(exo-polygalacturonase)	Pectin	0.212785	0	0	0.0709283	0	0.168711	0	0.056237	2.12562	0.93464	1.88875	1.64967	10.2891	8.44147	7.41621	8.71559	1.26912	1.48713	0.650292	1.13551	1.93425	0.925446	1.6834	1.51437	1.28651	0.657289	0.984964	0.976254	2.08312	0.622638	1.10464	1.27013	0.272168	0.816147	16.061	3.75313e-07	87.869	1.40312e-17	322.848	2.28912e-10	5.47094	3.25648e-06	1.05327	0.99948	0.667015	0.341686
NRRL3_8325	pmeA	PME(pectin methyl esterase)	Pectin	5.64256	6.73123	15.6611	9.34496	14.7724	9.95698	16.4892	13.7395	7.45269	4.11481	3.74281	5.10344	0	0	0.241022	0.0803407	2.41092	4.15321	4.54848	3.7042	16.546	7.53043	8.61425	10.8969	0	0.329878	0	0.109959	0.590093	0	0.185159	0.258417	1.37982	0.85001	0.502149	0.0240116	0.006194	1.01901e-14	0.00448898	1.79567e-16	0.012335	2.36235e-10	1.94314	0.565611	0.0095716	4.653e-12
NRRL3_839	urhgA	URH(unsaturated rhamnogalacturonyl hydrolase)	Pectin	0.41614	0.157804	0.162489	0.245478	0.57721	0.219791	0.232801	0.343267	1.57959	1.34191	2.84147	1.92099	2.39625	1.87622	0.620096	1.63086	1.05068	1.29505	0.775389	1.04037	1.40319	1.33831	0.499128	1.08021	0.898261	1.99205	0.952072	1.28079	1.41612	1.21371	1.35665	1.32883	1.10249	0.997085	7.2066	1.81862e-06	6.58205	5.86636e-06	5.97014	8.31261e-05	0.913336	0.865655	1.08233	NA	1.12719	0.785186
NRRL3_8631	rgxB	RGX(exo-rhamnogalacturonase)	Pectin	0	0	0	0	0	0	0	0	0.0663447	0	0	0.0221149	0	0	0	0	0.553919	0.364324	0.0925096	0.336918	0.277108	0.397088	0.888784	0.520993	0	0	0	0	0	0	0	0	1	NA	1.50246	0.87661	1	1	1	1	0.857136	0.964696	0.690876	NA	0.0209258	0.0370935
NRRL3_8701	-	GLN(exo 1,6 galactanase)	Pectin	14.3022	6.80139	16.0862	12.3966	11.1182	17.8812	11.5244	13.5079	4.02356	4.39385	3.33458	3.91733	2.3128	2.34968	3.62672	2.76307	22.9971	25.7632	18.5802	22.4468	16.1969	17.6231	22.9648	18.9283	0.755834	0.358765	1.07267	0.72909	0.675714	1.15568	1.00526	0.945551	0.979386	1	0.296495	3.73005e-09	0.211091	2.98845e-13	0.215534	1.04077e-12	0.711957	0.227334	0.679176	0.793981	0.0329466	6.7252e-48
NRRL3_8767	pelB	PEL(pectin lyase)	Pectin	4.32875	3.74086	9.3758	5.81514	9.64012	4.78132	5.06498	6.49547	4.19255	2.88329	3.58269	3.55284	2.96114	3.5437	1.562	2.68895	1.45152	2.19956	1.54866	1.73325	2.80838	1.12865	2.0523	1.99644	1.82254	1.61609	2.25687	1.8985	2.29271	2.22066	2.34086	2.28474	1.10412	0.970149	0.563895	0.0154302	0.361218	1.41559e-05	0.327154	2.2174e-06	0.640576	0.125042	0.876262	0.99948	0.900991	0.736508
NRRL3_8805	pgaC	PGA(endo-polygalacturonase)	Pectin	0.128677	0	0	0.0428923	0	0	0	0	0.278738	0	0.527169	0.268636	0.170827	0	0	0.0569423	0.445609	0.317691	0.314079	0.359126	0.290234	0.277093	0.310075	0.292467	0	0.528595	0	0.176198	0.187341	0.826489	0.148177	0.387336	0.801616	NA	11.7435	0.0659449	3.55555	0.40466	4.43547	0.322156	0.302768	0.39973	0.572424	NA	0.296785	0.259863
NRRL3_9126	rhgA	RHG(endo-rhamnogalacturonase)	Pectin	1.76966	0.779498	0.732601	1.09392	1.15346	0.990489	0.874782	1.00624	2.02297	2.37747	1.99017	2.1302	0.827266	1.39933	2.31506	1.51389	1.82857	1.92493	2.70897	2.15416	3.19613	2.37932	0.887829	2.15443	0.581194	0.857716	0.482259	0.64039	0.528212	0.731222	0.660623	0.640019	0.727813	0.898808	1.38214	0.385779	1.04077	0.926787	1.43	0.359767	0.753015	0.518445	0.773065	0.99948	0.240628	2.04013e-05
NRRL3_92	abnA	ABN(endo-arabinanase)	Pectin	0.846467	0	0	0.282156	0	1.60828	0	0.536093	2.02772	2.53368	1.15599	1.9058	2.70737	1.15123	2.28058	2.04639	18.3853	25.7389	7.30669	17.1436	12.808	11.104	30.0447	17.9856	2.18133	1.38432	0.957885	1.50784	1.98568	0.984473	1.0687	1.34628	1.00229	1	5.47787	0.0616536	5.58023	0.0508246	5.56746	0.0566212	1.01869	0.992434	0.861421	0.99948	0.0709108	0.00168899
NRRL3_9450	rhgE	RHG(endo-rhamnogalacturonase)	Pectin	0.394514	0.11385	0	0.169455	0.136576	0.156429	0.497405	0.26347	0.585235	0.606345	0.269371	0.486984	1.43623	1.45697	0.438336	1.11051	0.451906	0.444826	0.18953	0.362087	0.337091	0	0.36141	0.232834	0.64303	1.3214	0.915645	0.960025	1.14284	0.693188	0.626191	0.82074	1.47272	NA	3.45867	0.0221376	5.93414	0.000498666	4.02937	0.00793767	1.71573	0.351043	0.690643	NA	2.68989	0.034384
NRRL3_953	rhgB	RHG(endo-rhamnogalacturonase)	Pectin	16.0204	13.1905	17.9921	15.7343	21.7363	23.7027	20.8349	22.0913	9.45073	6.52049	5.28426	7.08516	0.71575	1.13897	0.571504	0.808741	7.01659	14.9726	11.2668	11.0853	19.6273	17.8155	12.5054	16.6494	0.723439	0.399802	0.543036	0.555426	0.446763	0.408836	0.447471	0.434357	1.26963	0.821474	0.380939	5.02814e-07	0.0498008	6.77401e-41	0.0392247	2.19274e-47	0.130732	5.20401e-18	1.18146	0.99948	0.0354869	6.40064e-44
NRRL3_9530	exgD	EXG(exo 1,3 galactanase)	Pectin	4.57774	5.58102	6.78217	5.64698	5.40316	7.11803	7.22981	6.58367	3.09195	3.05191	2.9953	3.04639	1.63344	1.39617	1.96346	1.66436	1.94081	3.43195	2.28085	2.5512	3.81441	3.03401	3.51857	3.45566	0.896011	0.988784	1.4657	1.11683	0.992812	1.09487	0.718569	0.935417	1.09394	0.962598	0.452044	1.04812e-07	0.258592	6.49926e-18	0.236387	7.31854e-20	0.572051	0.00222396	1.03422	0.99948	0.317287	3.0274e-12
NRRL3_9623	rhgD	RHG(endo-rhamnogalacturonase)	Pectin	0.105069	0	0	0.035023	0	0	0	0	0	0	0	0	0	0	0	0	0	0	0	0	0	0	0	0	0	0	0	0	0	0	0	0	0.801619	NA	0.406909	NA	0.661192	NA	1	NA	1	NA	1	NA	1	NA
NRRL3_965	pelA	PEL(pectin lyase)	Pectin	11.9369	9.42696	21.3645	14.2428	23.6456	22.6593	17.6173	21.3074	36.1697	15.6851	13.0768	21.6439	2.96114	0.885925	2.34299	2.06335	8.79985	15.7204	17.6744	14.0649	33.2572	26.1001	15.4711	24.9428	0.729018	1.88544	0.451373	1.02194	2.00612	0.765745	0.981649	1.25117	1.43232	0.830146	1.35285	0.388688	0.132743	6.48739e-11	0.0926773	1.12103e-14	0.0981208	3.41838e-13	1.38963	0.99948	0.0480449	6.09717e-21
NRRL3_9810	pgxA	PGX(exo-polygalacturonase)	Pectin	0.54047	0.310862	0.126768	0.326033	0.598968	1.02841	0.544928	0.724102	0	0	0	0	0	0	0	0	0.113659	0.26958	0.144336	0.175858	0.36826	0.117443	0	0.161901	0	0	0	0	0.0784094	0	0	0.0261365	1.53192	NA	0.00715008	2.37423e-07	0.0116184	2.60141e-06	0.00758418	2.41524e-07	1	1	0.786193	NA	0.0425138	0.00151337
NRRL3_9811	pelC	PEL(pectin lyase)	Pectin	0.131685	0.375474	1.23438	0.580513	2.19122	0.834765	2.43177	1.81925	0	0	0	0	0	0	0	0	0	0.259715	0.0986727	0.119463	0	0	0	0	0	0	0	0	0	0	0	0	2.80633	NA	0.01127	0.000330409	0.0183129	0.00117969	0.00652555	3.28449e-05	1	1	0.519403	NA	0.0809402	0.0622129
NRRL3_10865	abfC	ABF(α-arabinofuranosidase)	Pectin/Xylan	1.40938	0.561412	0.930443	0.967078	0.243848	0.978211	0.148144	0.456734	7.35497	10.1308	7.21732	8.23436	15.8433	15.2314	11.466	14.1802	7.77905	7.67666	5.63237	7.02936	7.35213	4.44164	7.56809	6.45395	9.86278	9.72569	6.87502	8.82116	9.87005	9.8645	9.61736	9.78397	0.596192	0.508492	7.01479	5.87672e-28	13.1661	5.48146e-49	22.0837	2.32021e-44	1.87691	0.000103794	0.735981	0.76767	0.984237	0.938405
NRRL3_1606	abfA	ABF(α-arabinofuranosidase)	Pectin/Xylan	0.600291	0.155807	0.235034	0.330377	0.276717	0.211739	0	0.162819	1.61238	1.98951	3.00567	2.20252	1.14443	1.78133	1.57367	1.49981	1.17407	1.12071	0.893875	1.06289	1.22912	1.10724	1.15751	1.16462	0.49969	0.206995	0.156609	0.287765	0.0960821	0.19596	0.385976	0.226006	0.738716	0.946815	6.6291	4.45409e-07	3.77237	0.000546183	5.10665	9.44283e-05	0.569062	0.196115	0.779022	0.99948	0.192599	3.62153e-05
NRRL3_2931	faeB	FAE(feruloyl esterase)	Pectin/Xylan	0.761034	0.735862	0.992562	0.829819	0.936201	1.07328	0.995633	1.0017	11.7924	6.82907	10.3925	9.67132	4.69531	3.85132	2.87533	3.80732	2.10373	2.26161	3.05598	2.47377	6.29185	1.7639	2.59888	3.55154	2.76312	2.35685	0.591777	1.90392	1.22182	2.08305	1.56358	1.62282	1.1271	0.977259	8.00229	3.04814e-13	3.44245	2.70803e-05	3.05424	0.000247425	0.430183	0.00657352	0.997679	0.99948	0.582818	0.0799635
NRRL3_3768	abfB	ABF(α-arabinofuranosidase)	Pectin/Xylan	5.90609	0.155465	0.420079	2.16054	0.123869	6.53017	0	2.21801	37.2214	17.9919	26.8841	27.3658	8.75876	6.59885	5.16331	6.84031	43.6346	65.0936	36.0773	48.2685	47.9626	38.232	46.4297	44.2081	5.59289	1.29253	0.41676	2.43406	4.14112	0.944277	2.01584	2.36708	0.845015	0.997684	11.0425	0.0240696	2.86601	0.345545	3.39167	0.270812	0.259545	0.290529	0.716453	0.99948	0.034701	0.0012368
NRRL3_431	-	FAE(feruloyl esterase)	Pectin/Xylan	40.5055	56.9924	75.7755	57.7578	77.9287	55.0886	68.5523	67.1899	2.32489	2.71837	2.78234	2.60853	1.18489	2.72792	2.77007	2.22763	3.97559	8.19695	2.06361	4.74538	4.10929	4.56962	4.51511	4.39801	3.27357	3.02986	3.1405	3.14798	2.8248	2.53429	2.54372	2.63427	1.07179	0.983425	0.0379235	5.18461e-53	0.0349898	1.2056e-52	0.0326462	1.08795e-54	0.922641	0.831543	0.789173	0.99948	0.539834	0.00923512
NRRL3_6387	abfE	ABF(α-arabinofuranosidase)	Pectin/Xylan	55.4887	24.7606	51.1478	43.799	26.8163	52.504	28.6871	36.0025	8.93939	9.71264	9.43722	9.36308	1.77121	2.95691	3.16628	2.63147	14.796	18.0688	11.6859	14.8502	23.3347	12.3985	16.3818	17.3717	0.565462	0.277624	0.157519	0.333535	0.289983	0.31539	0.194132	0.266502	0.756526	0.829045	0.189039	2.2365e-13	0.053057	3.45339e-37	0.0701323	1.62459e-30	0.280667	5.10276e-07	0.929067	0.99948	0.0139426	3.87312e-48
NRRL3_64	abfD	ABF(α-arabinofuranosidase)	Pectin/Xylan	0	0	0	0	0	0	0	0	0	0	0	0	0	0	0	0	0	0	0	0	0	0	0	0	0	0	0	0	0	0	0	0	1	NA	1	NA	2.50828	NA	1.60651	NA	3.16486	NA	1	NA	1	NA
NRRL3_7	faeA	FAE(feruloyl esterase)	Pectin/Xylan	0.211726	0.117339	0.247334	0.192133	0.29457	0	0.354266	0.216279	0.231834	0.373333	0	0.201722	0.283302	1.1607	0.318896	0.587633	0.349732	0.301434	0.448591	0.366586	0.232296	0.219976	0.737615	0.396629	0.773939	0.21535	0	0.329763	0.469086	1.10339	1.57418	1.04889	0.269812	NA	2.15258	0.36594	1.51718	0.640974	5.62313	0.110513	0.704823	0.743136	0.826685	NA	0.452417	0.339404
NRRL3_8010	-	FAE(feruloyl esterase)	Pectin/Xylan	0.242743	0.0940119	0	0.112252	0.111964	0.128389	0	0.0801177	0.0435473	0.0710206	0	0.0381893	0	0	0.119562	0.039854	0	0.0818135	0.0946033	0.0588056	0.185481	0.26694	0.199284	0.217235	0.0755901	0	0	0.0251967	0.116843	0	0	0.0389477	0.361023	NA	0.170487	0.258071	0.163567	0.249868	0.453067	0.678282	0.959411	0.990272	2.28592	NA	0.246368	0.410017
NRRL3_8993	faeC	FAE(feruloyl esterase)	Pectin/Xylan	0	0	0	0	0	0	0	0	0	0	0	0	0	0	0.343299	0.114433	0	0	0	0	0	0	0	0	0	0	0	0	0.168398	0	0.259782	0.142727	0.801617	NA	0.841275	0.960903	1.28781	0.939844	1.60652	0.886678	1.53079	NA	1	NA	4.79915	NA
NRRL3_10609	agdF	AGD(α-glucosidase)	Starch	0.279406	0.082199	0.0547401	0.138782	0	0.369758	0.0784528	0.149404	0.598824	0.449085	0.381537	0.476482	0.613464	0.123927	0.205409	0.314267	0.406421	0.718596	0.354471	0.493163	1.02613	0.41606	0.932322	0.791504	0.262556	0.434585	0.330449	0.34253	0.334265	0.164514	0.161953	0.220244	0.805574	NA	3.30891	0.0256214	2.0515	0.207135	2.54663	0.127562	0.619992	0.462015	1.12823	NA	0.452605	0.125419
NRRL3_1282	agdD	AGD(α-glucosidase)	Starch	0.35227	0	0.0827435	0.145005	0	0	0.118577	0.0395257	0.151465	0.247269	0.384836	0.26119	0.186043	0.0941433	0.415793	0.231993	0.328282	0.358054	0.290716	0.325684	0.243122	0.467044	0.784635	0.498267	0.527483	0.0728505	0.0825995	0.227644	0.0507782	0.289678	0.244549	0.195002	0.838802	NA	1.53926	0.628897	1.40002	0.704112	1.66907	0.57809	0.909541	0.940212	1.21199	NA	0.47328	0.339418
NRRL3_249	amyA	AMY(α-amylase)	Starch	228.643	185.59	252.254	222.162	221.244	244.229	232.469	232.647	72.948	53.4833	47.8874	58.1062	33.3599	36.4942	31.998	33.9507	82.2519	98.0877	54.5535	78.2977	107.291	82.6359	122.236	104.054	23.1624	14.3305	18.314	18.6023	21.3138	16.1913	17.5714	18.3588	0.933509	0.967603	0.228579	3.03078e-31	0.132838	5.40348e-57	0.1423	4.00819e-53	0.581147	0.000165633	1.0867	0.99948	0.20321	5.22971e-35
NRRL3_250	amyE	AMY(α-amylase)	Starch	0.231649	0.224594	0.543972	0.333405	0.427321	0.245064	0.519686	0.397357	0.290759	0.135532	0.210887	0.212393	0	0.206606	0.114037	0.106881	0.0551283	0.234656	0.165999	0.151928	0	0.0850536	0.381002	0.155352	0.0721807	0	0.0903049	0.0541619	0.0557161	0.13597	0.089291	0.093659	1.12553	NA	0.534852	0.22021	0.276482	0.0182088	0.245647	0.0107725	0.516932	0.347035	0.284819	NA	0.109864	0.00136078
NRRL3_2524	agdB	AGD(α-glucosidase)	Starch	16.7705	6.29636	11.8918	11.6529	2.63582	7.96194	2.39204	4.32993	119.062	99.1388	95.0555	104.419	199.905	248.261	164.987	204.384	112.773	49.6454	48.2999	70.2394	44.4902	30.4535	30.0095	34.9844	357.55	320.966	233.897	304.138	259.356	304.27	232.26	265.295	0.337371	0.0144318	7.39723	5.53136e-14	14.8695	6.44709e-25	44.0747	9.43254e-47	2.01014	0.0251574	0.394371	0.0746579	3.4723	5.35576e-06
NRRL3_2746	amyD	AMY(α-amylase)	Starch	0.243326	0.376923	0.57131	0.397186	1.0101	0.643482	0.136449	0.596677	0.611142	1.06787	0.553797	0.74427	0.750375	0.760097	0.479411	0.663294	0.346636	0.369009	0.205434	0.307026	0.650698	0.267557	0.0998721	0.339376	0.151538	0.502576	0.0947231	0.249612	0.234254	0.237946	0.468812	0.313671	1.18813	0.969048	1.30928	0.53806	1.0649	0.899058	0.896283	0.817983	0.81335	0.696873	1.26966	NA	0.911592	0.853735
NRRL3_4254	agdG	AGD(α-glucosidase)	Starch	3.23995	1.10456	0.798395	1.7143	1.22781	2.57224	1.58431	1.79479	0.11208	0	0.0713591	0.0611464	0.0688784	0.139208	0.153796	0.120627	0.284062	0.616454	0.145874	0.348797	0.18146	0.174634	0.0652154	0.140436	0.0981159	0.216603	0	0.104906	0.0750935	0.0615025	0.0908282	0.0758081	0.904596	0.99689	0.0186491	8.08734e-10	0.0412856	1.92681e-07	0.0456398	5.47034e-07	2.2138	0.419337	0.277378	NA	0.210562	0.0152724
NRRL3_475	agdE	AGD(α-glucosidase)	Starch	19.673	14.6341	23.6033	19.3035	22.7947	25.1247	21.9886	23.3027	30.801	27.6602	24.0131	27.4914	26.9052	26.3609	22.0576	25.1079	16.0353	18.3779	12.8708	15.7613	21.9799	16.459	22.0206	20.1532	22.8126	21.4565	16.373	20.214	22.7423	21.5263	20.3735	21.5474	1.04207	0.967603	1.15812	0.0776211	1.0907	0.309102	1.04667	0.622972	0.941786	0.576013	1.01368	0.99948	1.04215	0.670746
NRRL3_5201	agdC	AGD(α-glucosidase)	Starch	4.28178	3.55235	4.17601	4.00338	3.51351	4.49186	4.39674	4.13404	4.7599	6.11335	5.74792	5.54039	7.092	8.14888	9.10406	8.11498	7.06621	4.97379	4.11414	5.38471	8.25827	4.24557	8.52292	7.00892	5.56727	3.6761	2.80558	4.01632	5.9126	7.11716	7.05204	6.69393	0.934116	0.972003	1.20234	0.338257	1.82882	0.000266218	1.9578	7.62637e-05	1.52104	0.0257672	0.998134	0.99948	0.643673	0.0102628
NRRL3_7699	amyC	AMY(α-amylase)	Starch	7.13399	3.31182	6.50225	5.64935	4.52985	6.39181	4.51767	5.14644	14.8215	20.6288	17.0771	17.5091	12.6487	14.277	19.9755	15.6337	12.3242	13.7693	8.09259	11.3954	16.7209	9.67797	13.6238	13.3409	13.479	15.2498	13.1209	13.9499	15.3392	13.1444	13.0951	13.8596	0.801855	0.793306	2.54691	9.41764e-10	2.30703	4.91355e-08	2.87711	2.34258e-11	0.905814	0.64813	0.906024	0.99948	0.937616	0.741135
NRRL3_7700	agdA	AGD(α-glucosidase)	Starch	75.357	38.8296	92.3794	68.8553	6.97199	8.2032	5.4068	6.86066	383.919	264.196	258.269	302.128	14.01	15.1821	16.2056	15.1326	134.655	145.211	124.344	134.737	14.0121	9.03202	13.1669	12.0703	46.0169	13.9687	10.3938	23.4598	11.6125	12.6111	9.80325	11.3423	0.0981286	3.56939e-20	3.81277	2.31677e-08	0.203367	1.68171e-11	2.07245	0.00338033	0.0533383	4.23102e-35	0.071711	1.37182e-27	0.14023	1.25246e-16
NRRL3_8300	glaA	GLA(glucoamylase)	Starch	274.826	91.6781	227.542	198.015	9.91088	16.3409	10.8587	12.3702	2988.79	2235	1765.5	2329.76	25.3651	18.5271	21.3247	21.739	962.048	1026.42	959.109	982.526	46.476	30.3786	40.3312	39.0619	79.3416	18.9433	13.5468	37.2772	17.4531	16.2354	14.5935	16.094	0.0577389	4.03585e-20	10.2236	2.29116e-15	0.0978077	1.87974e-15	1.69396	0.101123	0.00956687	2.72955e-57	0.0309684	2.79768e-31	0.0285836	1.71262e-34
NRRL3_8949	glaB	GLA(glucoamylase)	Starch	7.07731	11.0825	14.7822	10.9807	15.3881	9.89091	16.4995	13.9262	1.13641	2.97117	3.71707	2.60822	3.35123	11.3768	9.26833	7.99879	1.98487	1.5448	1.19811	1.57593	0.977446	2.01396	1.65439	1.5486	8.84624	7.5145	7.90054	8.08709	2.98131	4.16122	3.18702	3.44318	1.15524	0.967603	0.184729	2.45474e-08	0.586296	0.0938603	0.507508	0.0301204	3.17381	0.000561264	0.880625	0.99948	4.38172	1.35899e-06
NRRL3_9875	aamA	AMY(α-amylase)	Starch	20.709	8.65318	23.0941	17.4854	0.181249	0	0	0.0604163	1014.64	658.277	607.867	760.261	0.345947	0.0874937	0.386486	0.273309	187.247	176.488	177.952	180.562	0.377547	0.653092	0.24384	0.424826	15.5913	1.08485	1.07758	5.91791	0.141579	0.154049	0.0758549	0.123828	0.00153723	2.83874e-09	36.9071	1.46692e-09	0.0113572	2.33775e-12	7.3881	0.0573307	0.000307724	1.39072e-36	0.0016229	4.11951e-24	0.023815	5.1264e-10
NRRL3_1396	-	AFC(α-l-fucosidase)	Xyloglucan	0.711786	0.238935	0.836567	0.595763	1.40528	0.726578	0.513831	0.881896	3.70684	1.38197	2.01336	2.36739	1.47409	0.541613	1.496	1.17057	1.23551	1.43523	0.751029	1.14059	1.58968	0.906738	1.52379	1.34007	0.525149	0.0526928	0.840497	0.47278	0.766942	0.359072	0.500811	0.542275	1.2158	0.972003	3.52136	0.00900654	1.69606	0.305764	1.39501	0.544947	0.481648	0.19718	0.897886	0.99948	0.3158	0.0202108
NRRL3_1787	eglC	XG-EGL(xyloglucanase)	Xyloglucan	15.8823	7.2413	9.717	10.9469	6.99433	12.611	6.57195	8.72576	3.25954	1.91354	1.26829	2.14712	0	0.123583	0.0682801	0.0639544	11.2312	13.0672	13.5924	12.6303	29.3542	21.1101	16.1555	22.2066	0.30548	0.770484	0.219704	0.431889	0.566676	1.03907	0.0538366	0.553194	0.704918	0.943401	0.164229	0.000393252	0.00225283	2.15526e-15	0.00319587	9.15241e-14	0.0137176	2.26461e-07	1.37603	0.99948	0.0199118	2.62102e-14
NRRL3_1918	xegA	XG-EGL(xyloglucanase)	Xyloglucan	14.6873	12.8323	24.3534	17.291	21.2838	18.7331	19.3214	19.7794	47.9139	25.4606	26.9985	33.4577	1.90218	4.70412	4.29787	3.63472	15.0877	33.7394	32.2794	27.0355	59.9819	46.7395	35.9633	47.5616	5.61292	7.69423	4.61145	5.97287	9.92181	8.93138	4.17566	7.67628	1.1457	0.966818	1.56498	0.0883973	0.195243	3.8509e-11	0.170413	8.47984e-13	0.124757	1.70245e-16	1.4636	0.958729	0.163065	7.70001e-14
NRRL3_2023	axlB	AXL(α-xylosidase)	Xyloglucan	0.189972	0.333244	0.669509	0.397575	0.700475	0.904684	0.106608	0.570589	3.26426	2.94404	3.02652	3.07827	4.01048	5.5776	5.13327	4.90712	3.03168	2.16392	1.55173	2.24911	2.26354	1.89507	4.16681	2.77514	3.02608	2.22812	2.15858	2.47093	4.14814	3.08939	3.26226	3.49993	0.982023	1	5.36814	2.00779e-10	8.25074	4.38473e-16	8.40178	1.28974e-14	1.53698	0.145581	0.99257	0.99948	0.96072	0.904154
NRRL3_268	axlA/xylS	AXL(α-xylosidase)	Xyloglucan	11.8753	5.06278	9.75551	8.89786	8.9672	16.7597	8.1479	11.2916	26.7469	18.4175	19.1441	21.4362	5.79866	4.24926	3.88482	4.64425	13.9234	21.598	15.2694	16.9303	26.6385	20.9803	28.5059	25.3749	1.96035	0.91123	0.583392	1.15166	1.5808	0.646868	1.21012	1.14593	1.15598	0.967384	2.05287	0.0102613	0.449181	0.00367711	0.388572	0.000542789	0.218807	6.75005e-08	1.20285	0.99948	0.0552564	2.31686e-26
NRRL3_7089	afcA	AFC(α-l-fucosidase)	Xyloglucan	3.54294	2.20041	3.21229	2.98521	2.51811	3.21474	2.38712	2.70666	6.6747	6.07992	5.94383	6.23282	6.13654	7.14384	7.59508	6.95849	7.30733	6.88493	3.96128	6.05118	8.85119	5.36012	9.22903	7.81345	6.46383	4.98346	4.84143	5.42957	4.83528	4.91517	4.22318	4.65788	0.796153	0.746227	1.78637	5.68859e-05	2.07984	2.15776e-07	2.61237	8.31802e-11	1.16429	0.407905	1.03169	0.99948	0.836638	0.252617
NRRL3_7382	-	AFC(α-l-fucosidase)	Xyloglucan	0.0504622	0.0296481	0.0593094	0.0464732	0.0697381	0.0801288	0	0.0499556	0.162308	0.265477	0.206724	0.211503	0.332507	0.335958	0.742375	0.47028	0.274605	0.129526	0.120916	0.175016	0.175335	0.168773	0.252113	0.19874	0.331712	0.156905	0.119191	0.202603	0.18123	0.207903	0.175442	0.188192	1.04632	NA	6.59734	0.0152069	14.9187	0.000204304	14.2582	0.00196475	2.26132	0.1308	0.625912	NA	0.824765	0.737983
NRRL3_819	eglA	XG-EGL(xyloglucanase)	Xyloglucan	10.053	4.65312	6.0231	6.90974	3.20721	10.8848	5.27058	6.4542	20.4864	18.2792	13.3351	17.3669	1.54816	0.398969	0.437349	0.794826	20.6796	31.4724	25.8877	26.0132	19.6869	16.4882	11.3053	15.8268	2.07402	0.868922	0.936413	1.29312	1.28901	1.1554	0.326507	0.923639	0.808069	0.928507	1.8807	0.0243687	0.0733228	5.96642e-13	0.0907383	7.96754e-11	0.0389869	1.30572e-18	0.462647	0.218543	0.0246701	2.29967e-33
NRRL3_8380	-	XG-EGL(xyloglucanase)	Xyloglucan	1.60129	1.30595	3.11131	2.00618	1.11652	1.82686	1.78222	1.5752	3.97378	8.72221	6.92492	6.5403	4.30758	5.1718	5.26787	4.91575	2.05344	3.21031	5.75696	3.67357	7.47883	5.69085	3.93481	5.7015	1.45008	2.42765	3.21204	2.36326	2.18869	3.53469	0.911711	2.2117	0.810288	0.967603	3.35232	0.00431437	2.33837	0.0490169	2.88585	0.0172087	0.697538	0.505681	1.32645	0.99948	0.594427	0.258327
NRRL3_8392	-	XG-EGL(xyloglucanase)	Xyloglucan	0.232086	0.255417	0	0.162501	0	0	0	0	0	0	0	0	0	0	0	0	0.151634	0	0.040387	0.064007	0	0.239074	0	0.0796913	0	0	0	0	0	0	0	0	1.66549	NA	0.0934265	0.162511	0.295687	0.483449	0.177538	0.303471	3.16492	NA	0.802968	NA	0.647515	0.82216
NRRL3_10522	dgdA	D-galactonate dehydratase	DeLey-Doudoroff galactosepathway	0.129168	0.44236	0.151363	0.240964	0	0.614144	0.433734	0.349293	3.70763	3.97462	3.5279	3.73672	2.9153	4.0115	2.4987	3.14183	2.45952	3.37959	2.35159	2.73023	3.20424	2.36379	4.20109	3.25637	2.87245	1.32646	1.33437	1.84443	4.04356	2.11173	2.52854	2.89461	1.09945	0.993432	8.54495	7.89066e-09	7.63324	4.81058e-08	6.94281	1.08035e-06	0.893305	0.824433	1.06879	0.99948	0.623894	0.192168
NRRL3_8012	dgdB	D-galactonate dehydratase	DeLey-Doudoroff galactosepathway	0	0.147453	0.756814	0.301422	0.358186	0	0.216867	0.191684	2.58835	1.36273	2.82232	2.2578	5.31614	3.48826	3.65194	4.15211	3.30917	4.39984	1.35762	3.02221	1.74777	1.8076	3.88989	2.48175	2.39371	0.663231	0.593053	1.21666	2.16284	0.377094	0.966796	1.16891	0.649797	0.964632	7.68903	0.00201878	14.1612	2.90603e-05	21.7932	1.24715e-05	1.84174	0.434816	0.634186	0.99948	0.330012	0.0865916
NRRL3_5649	gaaC	2-keto-3-deoxy-L-galactonate aldolase GaaC	D-galacturonic acid	19.3	5.89748	18.1472	14.4482	10.3215	16.2854	9.0197	11.8755	44.3773	19.769	24.1967	29.4477	48.6496	28.5583	27.1864	34.7981	24.7218	27.7223	17.5739	23.3393	43.4576	23.8787	29.1548	32.1637	8.6062	3.07624	2.87554	4.85266	12.5008	4.23648	4.90687	7.21472	0.768583	0.928524	1.84621	0.0964787	2.23799	0.020258	2.91184	0.00182028	1.2122	0.694896	1.09976	0.99948	0.178367	5.02529e-07
NRRL3_5650	gaaA	D-galacturonic acid reductase	D-galacturonic acid	2.79067	1.66701	2.8628	2.44016	1.9336	4.60856	3.12525	3.22247	15.9056	8.58334	11.2741	11.921	24.2073	18.0142	18.6517	20.2911	10.9105	11.553	8.06685	10.1768	16.3286	9.44096	10.9893	12.253	5.72274	5.38148	5.22926	5.44449	7.01054	6.25424	4.49015	5.91831	1.02562	0.999394	4.20823	7.35645e-13	6.81445	1.89537e-22	6.64425	1.82997e-20	1.61932	0.0297644	0.971752	0.99948	0.47733	0.000231354
NRRL3_6890	gaaB	L-galactonate dehydratase	D-galacturonic acid	11.0385	5.5379	16.5452	11.0405	9.90879	12.4811	8.58972	10.3265	32.1583	19.6609	20.6571	24.1588	29.6419	18.6792	14.8465	21.0559	11.2516	16.31	11.8692	13.1436	19.6549	14.5852	19.1943	17.8115	6.94508	3.36934	1.6584	3.99094	7.77686	4.42821	3.42059	5.20855	0.87803	0.967603	1.54358	0.120778	1.40849	0.21458	1.60415	0.0793457	0.912481	0.81704	0.960494	0.99948	0.199371	3.5719e-10
NRRL3_6930	garB	D-galacturonate reductase	D-galacturonic acid	21.8889	11.7303	22.8084	18.8092	21.6139	28.9701	22.0694	24.2178	30.6375	23.7881	24.7551	26.3936	21.6538	19.5424	14.5936	18.5966	14.6231	14.7264	11.0103	13.4533	22.2477	11.0274	18.5998	17.2916	11.9579	9.43689	9.86337	10.4194	11.4113	9.64438	11.3088	10.7882	1.12876	0.923609	1.13349	0.488813	0.840128	0.297941	0.744295	0.0657005	0.741186	0.0986504	1.05405	0.99948	0.686703	0.0203561
NRRL3_2224	gukA	gluconokinase	D-gluconate	9.56695	12.6049	19.4339	13.8686	32.028	13.8153	32.848	26.2304	9.95704	17.146	21.6501	16.251	19.497	30.6811	19.9394	23.3725	9.95569	7.69177	6.97971	8.20906	8.82027	6.64378	7.11081	7.52495	12.3635	13.2511	13.7275	13.114	13.056	16.8309	17.1099	15.6656	1.38229	0.715813	0.771313	0.276402	1.0519	0.84984	0.760983	0.231228	1.36378	0.236117	0.736996	0.986948	1.11625	0.680281
NRRL3_11302	aldA	aldehyde dehydrogenase, ethanol utilization	ethanol	184.963	85.2169	141.79	137.323	102.489	156.843	108.927	122.753	387.888	356.23	333.54	359.219	422.678	402.054	495.69	440.141	394.229	345.483	238.787	326.166	479.84	321.312	495.572	432.241	311.152	314.811	226.262	284.075	334.773	339.94	315.666	330.126	0.784295	0.712147	2.08839	2.06961e-06	2.5748	4.22636e-10	3.28295	3.05638e-15	1.23291	0.287301	1.05874	0.99948	0.676284	0.0172477
NRRL3_1492	alcB	alcohol dehydrogenase	ethanol	5.40027	3.67374	5.2988	4.79094	3.35909	6.46566	3.88881	4.57119	17.6834	17.2357	13.5452	16.1548	29.6495	21.6533	31.2369	27.5132	33.68	28.116	19.2465	27.0142	30.8914	26.3185	42.0462	33.0854	12.8058	8.84738	7.64179	9.76499	16.7143	14.9577	11.3756	14.3492	0.78676	0.769407	1.72615	0.00100877	2.84078	3.29286e-11	3.61073	2.07015e-15	1.64573	0.00489416	1.01068	0.99948	0.339202	6.11389e-12
NRRL3_6518	adhA	alcohol dehydrogenase	ethanol	1555.17	1217.92	1645.93	1473.01	2021.32	1831.85	2037.19	1963.45	877.773	855.774	772.53	835.359	686.301	701.311	588.001	658.538	514.74	724.009	415.831	551.527	502.541	464.028	581.446	516.005	383.251	191.604	124.387	233.081	239.884	222.08	179.216	213.727	1.13118	0.934674	0.428115	2.65146e-07	0.337288	1.63792e-11	0.298173	5.50202e-14	0.787844	0.251892	0.764085	0.951778	0.317495	2.44612e-12
NRRL3_11181	-	rhamnose/fucose mutarotase-like protein	fucose catabolism	0	1.12373	0	0.374577	4.63871	0	0	1.54624	0	0	0	0	0	0	0	0	0	0.857848	0	0.285949	0	0	0	0	0	0	0	0	0	0	0	0	0.706858	NA	0.228832	0.24966	0.208978	0.23994	0.295644	0.406829	0.91324	0.970698	0.532664	NA	0.128671	0.113298
NRRL3_1929	gutB	sorbitol dehydrogenase	galacose oxidoreductive pathway	358.038	385.17	558.931	434.046	618.094	432.995	635.904	562.331	237.491	480.551	306.486	341.509	488.539	513.675	546.792	516.335	565.106	598.853	504.33	556.096	733.911	644.5	653.44	677.284	507.182	406.241	341.609	418.344	371.036	377.203	489.705	412.648	1.21455	0.80598	0.626205	0.00270769	0.92733	0.675179	0.763516	0.0900179	1.48087	0.0235513	1.09299	0.99948	0.609085	0.00151461
NRRL3_4328	sdhA	sorbitol dehydrogenase	galactose oxidoreductive pathway	9.33211	16.7927	14.1945	13.4398	25.3093	13.021	16.5966	18.309	1.05748	1.71496	1.14127	1.30457	0.55529	0.188414	0.622704	0.455469	5.22538	8.34757	4.46196	6.01164	7.66963	6.86671	7.68286	7.4064	0.515358	0.142867	0.1593	0.272508	0.203157	0.406213	0.560895	0.390088	1.0916	0.980844	0.0815282	9.15861e-22	0.0388142	4.44448e-26	0.035557	2.69203e-27	0.476084	0.0615799	1.00056	0.99948	0.064834	2.71929e-18
NRRL3_7283	ladB	galactitol dehydrogenase	galactose oxidoreductive pathway	0.428453	0.0811162	0.334542	0.28137	0.19813	0.226272	0	0.141467	2.01462	1.75866	1.75533	1.84287	3.79708	3.67299	3.19413	3.55473	2.5018	2.45133	1.53866	2.16393	2.24424	1.37544	3.59064	2.40344	2.11245	2.92859	1.14195	2.061	2.39701	3.7473	2.95691	3.03374	0.644481	0.934674	7.93072	1.95931e-08	14.6834	7.77554e-14	22.7833	8.56912e-10	1.85146	0.0197587	0.842187	0.99948	0.746717	0.258997
NRRL3_7289	xhrA	L-xylo-3-hexulose reductase	galactose oxidoreductive pathway	0	0.414519	0	0.138173	0.352495	0	0	0.117498	0.139227	0	0	0.046409	0	0	0	0	0.0816935	0.117759	0.0433748	0.0809424	0	0	0	0	0	0	0	0	0.188128	0	0	0.0627093	0.246089	NA	0.230328	0.409686	0.202978	0.365052	0.824818	0.934568	0.881257	NA	0.252563	NA	0.115666	0.221211
NRRL3_7819	fbpA	fructose-1,6-bisphosphatase	gluconeogenesis	111.96	44.0897	76.4027	77.4841	64.4214	108.855	66.9872	80.0879	112.176	112.098	120.698	114.991	78.8536	104.199	121.89	101.648	97.8754	110.706	65.2288	91.2701	94.7612	90.6346	119.049	101.482	58.4193	63.1666	52.0138	57.8666	59.8695	65.1005	66.0441	63.6714	0.975818	0.998413	1.37057	0.122116	1.18024	0.427718	1.20948	0.359707	0.861127	0.560476	0.896667	0.99948	0.516805	0.000536503
NRRL3_10724	-	glycerol 3-phosphate dehydrogenase	glycerol	181.07	166.366	225.771	191.069	200.363	249.623	219.254	223.08	21.7849	28.8923	27.0067	25.8946	18.1272	22.9665	24.1729	21.7555	38.2452	67.8928	25.0242	43.7207	34.1694	32.0261	44.7551	36.9835	16.3181	13.273	10.929	13.5067	11.0954	11.6825	13.2498	12.0092	1.05453	0.982797	0.112447	1.10719e-46	0.0986053	3.91915e-52	0.0935067	1.89214e-54	0.876907	0.554121	0.717554	0.742606	0.252305	1.63376e-18
NRRL3_10933	gppA	Glycerol 3-phosphate phosphatase	glycerol	2.33736	1.73266	2.04191	2.03731	2.03944	1.84517	1.94918	1.9446	2.42463	1.80802	3.98941	2.74069	2.75712	3.24937	2.67105	2.89251	1.75614	2.00486	1.95139	1.90413	2.49938	1.46832	0.983698	1.65047	5.79713	3.23909	2.21893	3.75172	4.37398	4.69875	5.97571	5.01615	1.03166	0.990007	0.84148	0.211586	0.849252	0.237385	0.823187	0.168163	1.00924	0.968134	0.944898	0.99948	1.35378	0.0164247
NRRL3_1127	dakA	dihydroxyacetone kinase	glycerol	50.0054	30.5325	61.1849	47.2409	43.2807	53.2134	59.3461	51.9467	41.4499	48.2532	46.7734	45.4922	62.1217	61.9144	67.0789	63.705	39.5331	38.7824	25.1809	34.4988	38.2117	32.5476	49.7647	40.1747	70.7166	50.6495	57.3172	59.5611	45.4289	48.4628	48.2349	47.3755	0.970817	0.992426	0.727758	0.0276092	0.995958	0.985631	1.0259	0.885641	1.36853	0.0482288	0.948617	0.99948	1.31878	0.0597213
NRRL3_11685	gppB	Glycerol 3-phosphate phosphatase	glycerol	0	0.153926	0	0.0513087	0	0	0	0	0.157429	0.503456	0.388924	0.349936	0	0	0	0	0	0	0.0955837	0.0318612	0.610512	0.287116	0	0.299209	0.257177	0	0.309766	0.188981	0	0.654849	0	0.218283	0.381252	NA	0.888455	0.919992	0.392514	0.386731	1.02954	0.988433	0.441794	0.537526	1.36976	NA	1.96852	0.55734
NRRL3_2122	gfdA	glycerol 3-phosphate dehydrogenase	glycerol	13.7445	18.6082	21.9961	18.1163	22.2373	20.53	20.1126	20.96	15.7239	14.8098	14.7472	15.0936	13.2212	12.4443	10.0349	11.9001	5.94679	8.13301	7.13555	7.07178	8.67032	9.68042	10.4011	9.58395	8.4924	11.6944	6.44326	8.87669	8.06644	9.31341	10.2074	9.19575	1.04322	0.98201	0.671101	0.00198135	0.541369	9.96908e-07	0.51894	2.04047e-07	0.806688	0.171302	1.0866	0.99948	0.951673	0.76649
NRRL3_2193	gldB	glycerol dehydrogenase	glycerol	185.883	120.595	223.346	176.608	227.701	234.682	210.896	224.426	427.209	521.707	454.669	467.862	304.913	378.309	465.559	382.927	199.821	221.262	152.433	191.172	281.906	190.599	254.469	242.325	173.924	215.188	186.905	192.006	146.038	159.976	159.103	155.039	1.12332	0.884202	2.29984	8.74953e-14	1.93469	3.59023e-09	1.72229	1.47259e-06	0.841228	0.223931	1.01305	0.99948	0.826278	0.130786
NRRL3_4170	gfdB	glycerol 3-phosphate dehydrogenase	glycerol	0.577414	1.98731	2.43713	1.66728	2.72045	2.01394	2.71599	2.48346	0.0624319	1.6237	0.78852	0.824884	0.765606	0.155553	2.74401	1.22172	1.04782	1.14785	0.941844	1.04584	1.43899	0.500251	1.39976	1.113	0.214505	0.356346	0.79923	0.456694	0.0838755	0.135043	0.133127	0.117349	1.26255	0.972003	0.343646	0.100766	0.642743	0.514574	0.509084	0.302899	1.87036	0.433344	0.832127	NA	0.216657	0.0214919
NRRL3_7842	glcA	glycerol kinase	glycerol	44.9503	39.7361	56.0812	46.9225	54.8112	51.1177	46.194	50.7076	34.9194	43.6168	42.8336	40.4566	31.5219	53.0433	53.8169	46.1274	23.847	29.1131	18.5242	23.8281	37.6969	25.3006	33.9697	32.3224	27.2607	28.5985	23.5624	26.4739	19.9817	25.1698	23.0075	22.7197	1.00182	1	0.732583	0.0049827	0.835353	0.111969	0.833836	0.110067	1.14028	0.343385	1.07934	0.99948	0.894009	0.373459
NRRL3_1004	tpiA	triose-phosphate-isomerase	glycolysis	102.741	81.9776	130.589	105.103	104.861	108.341	120.695	111.299	148.031	133.543	135.609	139.061	101.486	106.987	90.4353	99.6361	81.671	71.1216	68.2361	73.6762	98.5275	82.6147	88.6695	89.9372	83.2352	69.6001	76.83	76.5551	82.6891	86.3223	90.0218	86.3444	0.92962	0.867623	0.996353	0.969181	0.748432	1.64912e-05	0.805095	0.00185182	0.751172	7.91141e-05	1.00362	0.99948	0.792542	0.000769279
NRRL3_10297	pfkA	6-phosphofructokinase	glycolysis	146.016	156.239	191	164.418	204.338	174.844	192.096	190.426	57.335	56.8286	51.469	55.2109	35.7412	43.5273	48.8422	42.7036	41.2844	52.8401	36.0838	43.4028	57.6609	44.5131	56.821	52.9983	36.0145	36.9983	27.9201	33.6443	30.5979	36.0091	35.0375	33.8815	1.05391	0.960332	0.283084	3.68684e-54	0.229083	1.13185e-72	0.217366	1.15277e-77	0.809242	0.0344372	0.995258	0.99948	0.642124	2.89372e-07
NRRL3_10666	enoA	phosphopyruvate hydratase	glycolysis	360.528	296.647	459.135	372.103	500.148	446.969	468.483	471.867	735.688	593.972	543.785	624.482	371.591	384.821	367.251	374.554	277.113	310.994	204.967	264.358	409.49	291.929	386.398	362.606	245.344	266.044	186.724	232.704	253.41	251.02	201.243	235.224	1.18939	0.400496	1.50495	4.16243e-08	0.922259	0.331309	0.775403	0.000777446	0.612819	1.93199e-10	1.08731	0.99948	0.718621	1.49029e-05
NRRL3_10908	pgkA	phosphoglycerate kinase	glycolysis	108.367	96.7589	137.244	114.123	149.366	126.319	140.573	138.753	163.061	135.102	121.448	139.87	54.7097	64.8095	76.0395	65.1862	61.8747	69.8599	56.523	62.7525	88.6059	71.5896	80.1276	80.1077	47.4648	62.4417	37.9896	49.2987	44.326	53.7428	46.2576	48.1088	1.11947	0.792429	1.02067	0.857002	0.4786	2.46307e-19	0.427524	3.32692e-25	0.468906	2.35824e-19	1.00354	0.99948	0.590674	3.58692e-10
NRRL3_3068	glkA	glucokinase	glycolysis	67.2001	82.4118	122.061	90.5576	121.194	110.334	128.368	119.965	98.7401	103.234	96.9543	99.6428	43.0703	72.7706	67.5835	61.1415	44.2689	49.2853	33.1126	42.2223	45.9805	37.7335	46.3517	43.3552	31.5491	37.6938	31.3702	33.5377	31.0691	39.2321	32.8574	34.3862	1.18469	0.74413	0.887789	0.374212	0.544823	7.47648e-08	0.459886	4.40426e-12	0.613685	7.42898e-05	0.838356	0.970259	0.628634	8.23056e-05
NRRL3_4390	fbpZ	fructose-2,6-bisphosphatase	glycolysis	18.8064	12.0773	20.8613	17.2483	17.9774	24.1518	17.1794	19.7695	27.911	25.8555	26.1005	26.6223	20.3027	22.7996	20.9062	21.3362	13.6601	17.1281	11.3012	14.0298	20.469	15.9213	19.6929	18.6944	13.3193	16.8467	12.0826	14.0829	13.7762	13.524	15.2157	14.172	1.08649	0.92515	1.30004	0.0155315	0.980048	0.885122	0.90203	0.388275	0.753862	0.0171987	1.06625	0.99948	0.818622	0.0761055
NRRL3_4921	pkiA	pyruvate kinase	glycolysis	123.935	125.052	187.93	145.639	203.294	181.93	183.891	189.705	355.423	298.588	240.406	298.139	186.246	198.876	186.287	190.47	111.169	129.662	97.3124	112.714	191.08	125.857	164.969	160.635	178.974	171.842	143.93	164.915	177.9	167.394	137.644	160.979	1.15879	0.551585	1.61728	1.5896e-10	1.08802	0.317917	0.938924	0.471861	0.672746	7.10944e-07	1.14032	0.934782	1.17671	0.0482386
NRRL3_4970	pdaA	pyruvate dehydrogenase complex, alpha subunit E1	glycolysis	144.32	164.709	243.748	184.259	244.765	193.716	194.806	211.096	155.221	118.328	93.5625	122.37	64.7092	68.9829	64.1408	65.9443	60.6511	90.4397	68.8389	73.3099	104.691	81.302	95.0419	93.6783	56.0405	54.9482	44.2071	51.7319	53.9677	48.8476	47.4693	50.0949	1.02642	0.986863	0.520495	1.46769e-11	0.285214	1.13011e-39	0.277872	3.71529e-41	0.547966	4.5263e-09	1.02881	0.99948	0.52785	8.79075e-11
NRRL3_5100	hxkA	hexokinase	glycolysis	70.9535	62.9638	96.3874	76.7682	78.9349	70.2373	79.8499	76.3407	146.537	128.142	109.036	127.905	98.9617	82.1349	100.666	93.9209	58.69	61.3556	45.1133	55.053	85.0041	51.568	76.3845	70.9855	74.7117	68.3622	49.912	64.3286	66.4755	67.967	59.3467	64.5964	0.881325	0.760688	1.38685	0.000191784	1.05553	0.594874	1.19766	0.0480072	0.761098	0.00467355	1.01417	0.99948	0.928967	0.480197
NRRL3_5672	fbaA	fructose-bisphosphate aldolase	glycolysis	305.9	190.314	277.843	258.019	286.83	330.065	322.492	313.129	607.294	541.215	500.33	549.613	263.538	305.112	295.146	287.932	212.525	233.907	166.168	204.2	278.449	225.315	296.532	266.765	215.54	220.012	178.668	204.74	210.159	224.384	197.368	210.637	1.05024	0.966818	1.64686	1.23818e-08	0.909574	0.334421	0.866063	0.128983	0.552309	4.78429e-11	1.0191	0.99948	0.714726	0.00021643
NRRL3_5725	pdcA	pyruvate decarboxylase	glycolysis	1222.73	1515.47	1629.87	1456.02	2134.56	1691.56	2044.39	1956.84	22.7766	49.3549	35.256	35.7958	12.066	25.5439	28.7569	22.1223	281.389	459.529	232.615	324.511	430.998	377.642	475.024	427.888	10.7295	7.72326	6.80239	8.41838	4.57424	7.66709	10.477	7.57278	1.26313	0.893605	0.0209307	3.55185e-64	0.0129616	1.42141e-80	0.0102615	2.02965e-89	0.619264	0.0966622	1.08015	0.99948	0.0211623	2.40384e-62
NRRL3_6025	tpiB	triosephosphate isomerase-like protein	glycolysis	10.0996	5.83315	8.6032	8.17865	8.48887	7.9875	10.9145	9.13029	14.0514	14.0977	20.6896	16.2796	12.6676	19.6043	27.5658	19.9459	16.9035	14.9871	14.6509	15.5138	24.0187	15.5296	18.825	19.4578	20.7708	10.488	14.0825	15.1138	11.8068	16.4499	15.7658	14.6742	0.910424	0.949055	2.06329	2.62028e-08	2.2967	1.06177e-10	2.52267	2.22036e-12	1.11312	0.546732	0.944578	0.99948	0.874715	0.374805
NRRL3_6849	-	phosphoglycerate mutase	glycolysis	0.899707	1.12891	1.39695	1.14186	0.837658	0.473435	0.50005	0.603714	0.664323	0.265194	0.818947	0.582821	0	0.834922	0.457435	0.430786	0.472478	0	0.797116	0.423198	0	0	0.671036	0.223679	0.27015	0.905998	0	0.392049	0.224751	0.688475	0.510814	0.47468	0.931221	NA	0.331035	0.00625207	0.43931	0.04683	0.471757	0.0817807	1.32708	0.638923	0.703108	NA	0.971314	0.954719
NRRL3_6888	pgiA/swoM	glucose-6-phosphate isomerase	glycolysis	149.768	204.954	285.775	213.499	240.796	180.882	269.371	230.35	221.511	224.134	188.696	211.447	158.268	159.024	154.958	157.417	101.244	107.125	74.7714	94.3801	151.963	98.7791	133.303	128.015	112.756	100.127	90.5178	101.134	98.9333	100.581	86.4056	95.3066	0.963561	0.981128	0.800149	0.0516609	0.609624	2.64437e-06	0.632678	1.55967e-05	0.761888	0.0272135	1.08269	0.99948	0.848566	0.168577
NRRL3_7072	pgmA	2,3-bisphosphoglycerate-independent phosphoglycerate mutase	glycolysis	37.8929	34.0794	48.8567	40.2763	51.386	48.6877	57.0356	52.3698	102.704	95.9964	85.5478	94.7494	60.4089	75.5192	73.4444	69.7908	29.9743	30.8403	25.6414	28.8187	37.0668	28.4767	31.887	32.4768	53.183	59.9428	47.1606	53.4288	45.0163	54.8409	46.2896	48.7156	1.23223	0.099179	2.02814	3.67053e-29	1.56879	3.3124e-12	1.27313	0.000317648	0.773514	0.000265737	0.918979	0.991101	1.51635	1.3431e-10
NRRL3_7271	gpdA	glyceraldehyde-3-phosphate dehydrogenase	glycolysis	3682.5	4159.95	5220.71	4354.39	5460.45	4624.03	5353.36	5145.95	2222.14	1987.46	1468.47	1892.69	1164.79	1239.01	1291.67	1231.82	1494.07	1827.77	1062.63	1461.49	1911.69	1552.07	1845.09	1769.62	912.91	1131.23	768.326	937.489	959.621	935.635	893.133	929.463	1.03962	0.972003	0.346073	3.20251e-31	0.230707	4.4344e-59	0.221914	3.47112e-62	0.666643	6.7152e-05	0.969652	0.99948	0.500489	1.35073e-13
NRRL3_7593	ldhA	L-lactate/malate dehydrogenase family protein	glycolysis	0	0	0	0	0	0	0	0	0	0	0	0	0	0	0	0	0	0	0	0	0	0	0	0	0	0	0	0	0	0	0	0	1	NA	1.48855	NA	2.50828	NA	1.60651	NA	1.68505	NA	1	NA	1	NA
NRRL3_76	pdcB	pyruvate decarboxylase	glycolysis	24.6712	14.2327	25.6237	21.5092	25.2084	27.2517	21.3252	24.5951	39.6011	30.7314	32.154	34.1622	36.5497	38.6089	35.7596	36.9727	15.2787	11.483	9.17588	11.9792	18.258	13.8906	17.501	16.5499	35.2728	33.7891	30.5442	33.202	32.7233	32.9752	28.014	31.2375	1.05319	0.969595	1.32352	0.0190755	1.45501	0.00104761	1.38153	0.00566085	1.09935	0.542689	1.12373	0.99948	2.24199	3.84015e-13
NRRL3_8073	pycA	pyruvate carboxylase/glutathione synthase	glycolysis	401.709	237.262	363.712	334.228	319.941	411.037	297.412	342.797	1283.57	822.671	684.899	930.38	450.689	277.025	414.174	380.629	246.594	309.118	198.143	251.285	409.184	224.507	321.68	318.457	333.439	280.079	176.371	263.296	253.879	271.545	215.748	247.057	0.928614	0.970149	2.29391	1.59497e-06	0.977566	0.920697	1.05272	0.812128	0.426157	2.77783e-06	1.01315	0.99948	0.842211	0.400951
NRRL3_8838	-	Fructose-bisphosphate aldolase	glycolysis	0	0	0	0	0	0	0	0	0	0	0	0	0.276239	0	0.310861	0.1957	0.136865	0.294779	0.146418	0.192687	0	0.215067	0.480804	0.231957	0.377833	0	0.461426	0.279753	0	0.119663	0.118179	0.0792807	1	NA	2.61603	0.620297	19.2835	0.0451108	12.3507	0.0935221	7.37128	0.235843	0.612461	NA	0.905447	0.948842
NRRL3_967	-	Fructose-bisphosphate aldolase	glycolysis	0.608488	0.225524	0.47404	0.436017	0.846263	0.320884	0.679009	0.615385	0.221832	0.715074	0.554008	0.496971	0.271169	0.555067	2.74586	1.1907	0.538714	1.83652	0.684798	1.02001	0.446368	1.05763	1.6552	1.05307	2.59881	0.413027	0.680553	1.2308	1.49559	1.05797	1.39303	1.31553	1.61343	NA	1.21057	0.796614	2.90995	0.05991	1.80358	0.326029	2.40378	0.171272	0.750826	NA	0.511145	0.208722
NRRL3_9935	acuF	phosphoenolpyruvate carboxykinase, ATP-utilizing	glycolysis	193.984	62.7653	105.527	120.759	83.2592	149.038	86.3381	106.212	66.2117	44.5576	71.5597	60.7763	24.6538	41.9224	57.0719	41.216	71.5558	83.6587	53.2814	69.4986	60.9298	74.8322	78.2416	71.3345	64.5331	74.381	45.3644	61.4262	67.7197	68.0398	52.6835	62.8143	0.800441	0.915292	0.446835	0.00282158	0.319427	9.94318e-06	0.399064	0.00044249	0.714867	0.317218	0.849108	0.99948	0.724578	0.282709
NRRL3_2566	galGf	NAD-dependent epimerase/dehydratase domain-containing protein	Leloir	0	0.379194	0.985502	0.454899	0.233938	0	0.847076	0.360338	0	0.741465	0.230045	0.323837	0.224471	0.229063	0.252103	0.235212	0.570169	0.0815951	0.306954	0.319573	0.374933	0	0.797498	0.39081	0.155054	0.172195	0.381357	0.236202	0	0	0.483385	0.161128	0.632213	NA	0.464919	0.375583	0.251213	0.110511	0.397356	0.327816	0.540338	0.599218	0.79887	NA	0.207638	0.0958486
NRRL3_2636	galGa	NAD-dependent epimerase/dehydratase domain-containing protein	Leloir	0.502841	0.377425	0.784516	0.554927	0.698308	1.32699	0.842903	0.956067	1.36852	1.47553	1.14452	1.32952	2.2334	2.50682	1.50493	2.08172	2.66777	3.97992	1.74204	2.79658	3.172	3.37152	3.3738	3.30577	4.78351	0.685429	0.569365	2.01277	2.5796	0.974871	1.82787	1.79411	1.77407	0.829045	2.65141	0.0403216	4.35388	0.000972974	2.45417	0.0484774	1.6421	0.343304	0.910689	NA	0.537356	0.148195
NRRL3_2929	galGe	NAD-dependent epimerase/dehydratase domain-containing protein	Leloir	1.6111	0.370756	0.755794	0.91255	1.33907	5.27978	1.44394	2.6876	2.08817	7.07689	4.25356	4.47287	0	0.144466	0	0.0481553	0.414266	0.803871	0.860969	0.693035	3.05003	2.33463	1.43733	2.274	0.0998887	0	0.124249	0.0747126	0	0	0	0	2.61268	0.559316	4.08066	0.00705381	0.120452	0.00154329	0.0461028	2.17255e-06	0.0295177	2.26461e-07	2.61995	NA	0.0353977	0.000283264
NRRL3_3410	galGg	NAD-dependent epimerase/dehydratase domain-containing protein	Leloir	0.342014	0.0961499	0	0.146055	0.712545	0.270749	0.573231	0.518842	3.6318	2.10781	3.036	2.9252	0.227935	0	2.56027	0.929402	0.231195	0	0.062205	0.0978	0.190152	0.180777	0	0.123643	0	0.174757	0.193399	0.122719	0.125399	0.0994266	0.196249	0.140358	2.42724	NA	14.1248	0.000608319	4.45755	0.0656659	1.83646	0.474111	0.315582	0.171521	0.969117	NA	1.34342	0.790518
NRRL3_5547	galGc	NAD-dependent epimerase/dehydratase domain-containing protein	Leloir	0.691022	0.873653	1.21264	0.925772	0.239961	1.09402	1.1581	0.830694	1.69375	2.58581	2.59519	2.29158	4.83638	4.23182	5.17423	4.74748	2.04162	2.42176	1.47486	1.97941	3.07176	1.27742	2.85713	2.4021	2.86026	2.64763	1.95257	2.48682	2.91455	3.9166	2.08139	2.97085	0.94589	0.99689	3.19591	1.00728e-07	5.38903	1.97972e-15	5.69731	1.02672e-12	1.68623	0.00809545	0.931691	0.99948	1.22233	0.302863
NRRL3_5555	ugmA	UDP-galactopyranose mutase UgmA	Leloir	73.5708	88.2075	99.6967	87.1583	98.6194	80.8249	82.5077	87.3173	74.1987	70.0678	52.9301	65.7322	40.3555	39.4499	37.4605	39.0886	44.7516	69.5143	52.8932	55.7197	66.654	64.4846	66.1333	65.7573	29.1302	32.2905	23.8244	28.415	32.2118	33.8917	38.7152	34.9396	0.902309	0.87705	0.582396	3.02318e-08	0.353409	1.42101e-27	0.391672	1.94702e-22	0.60682	1.80154e-06	1.0085	0.99948	0.428121	2.39235e-18
NRRL3_5655	pgmB	phosphoglucomutase	Leloir	93.7481	75.0067	105.037	91.2639	93.0477	103.256	92.568	96.2906	184.676	189.654	136.639	170.323	165.358	157.863	174.147	165.789	154.577	122.195	90.5978	122.457	171.934	122.195	168.747	154.292	146.331	146.204	104.508	132.348	135.025	141.971	122.324	133.107	0.947768	0.96274	1.55161	1.16248e-06	1.55784	6.80205e-07	1.64369	2.71429e-08	1.00401	0.981141	0.984572	0.99948	0.848404	0.0961483
NRRL3_5970	galD	galactose-1-phosphate uridylyltransferase	Leloir	30.637	22.3239	34.7008	29.2206	25.2372	31.4908	30.1322	28.9534	29.7099	27.8357	22.7573	26.7676	23.3135	24.0552	23.2681	23.5456	23.2235	22.7291	16.9504	20.9677	27.1829	21.812	26.4167	25.1372	24.9474	25.0144	19.429	23.1303	22.8602	22.8305	13.8764	19.8557	0.912078	0.896844	0.774623	0.00915496	0.700294	0.000210688	0.767801	0.00862912	0.904045	0.432128	0.933876	0.99948	0.87198	0.190382
NRRL3_6978	galE	galactokinase	Leloir	22.3252	14.4648	22.5608	19.7836	14.8672	23.703	18.2119	18.9274	35.5174	30.2802	21.6615	29.153	22.7455	20.2352	21.5884	21.523	22.828	21.1412	16.4789	20.1494	28.5408	16.8673	26.0091	23.8057	20.532	17.416	12.925	16.9577	17.2794	17.8705	16.6841	17.278	0.903047	0.898624	1.15471	0.241304	0.889281	0.334434	0.984757	0.917207	0.770135	0.039329	0.980676	0.99948	0.677144	0.000463186
NRRL3_9139	upgA/galF	UTP-glucose-1-phosphate uridylyltransferase	Leloir	121.765	158.701	195.634	158.7	182.442	145.832	180.352	169.542	280.923	346.353	258.657	295.311	329.119	350.131	380.043	353.098	194.986	187.585	110.278	164.283	237.735	160.515	258.745	218.998	310.416	318.437	264.524	297.792	284.624	286.965	257.209	276.266	0.986556	0.998413	1.56128	9.4372e-05	1.90818	4.64826e-09	1.93419	2.29293e-09	1.22219	0.142952	1.06539	0.99948	1.46235	0.00108892
NRRL3_925	galGb/ugeA	UDP-glucose 4-epimerase	Leloir	128.881	114.259	167.802	136.981	168.038	160.894	161.11	163.347	150.572	122.379	96.8755	123.276	83.6251	81.2529	78.0314	80.9698	68.4623	92.2159	63.3739	74.684	108.461	80.8073	89.6038	92.9574	67.7919	65.5717	47.1346	60.1661	61.9604	58.9305	53.443	58.1113	1.00645	1	0.705518	4.79071e-06	0.471432	5.30889e-24	0.468409	3.97777e-24	0.668207	6.46229e-07	0.979155	0.99948	0.621057	5.02002e-10
NRRL3_8604	lraD	L-2-keto-3-deoxyrhamnonate aldolase	L-rhamnose catabolism	2.88407	1.05496	3.64594	2.52832	1.33912	4.55859	1.60668	2.50146	11.0948	10.8171	12.4731	11.4617	7.41672	9.60216	7.99759	8.33882	12.193	16.3195	9.43877	12.6504	14.6298	8.63536	13.5076	12.2576	8.52507	4.142	6.63359	6.43355	9.63271	6.79964	7.54264	7.99166	0.80972	0.91003	3.38667	1.55193e-08	3.07923	1.89105e-07	3.80284	3.3638e-09	0.90922	0.764205	0.870382	0.99948	0.458933	0.000270023
NRRL3_3333	lraD2	L-2-keto-3-deoxyrhamnonate aldolase	L-rhamnose catabolsim	3.411	0.752011	2.38938	2.18413	3.16584	2.5168	2.28148	2.65471	2.12086	2.20652	1.55283	1.96007	2.74257	2.50037	2.74639	2.66311	1.04269	1.60695	0.873471	1.17437	4.21977	1.17354	1.5737	2.32234	2.27994	1.38524	2.52178	2.06232	1.68398	2.62935	1.16902	1.82745	0.829108	0.962906	0.655671	0.230619	0.87898	0.73493	1.06015	0.892066	1.34058	0.49944	1.60938	NA	1.4717	0.274769
NRRL3_1493	lraB	L-rhamnono-γ-lactonase	L-rhamnose pathway	7.49052	5.60203	6.33708	6.47654	7.31132	6.37395	8.61362	7.43296	6.46879	7.19751	8.90327	7.52319	9.40066	10.6944	10.7483	10.2811	7.59356	7.36136	5.86711	6.94068	9.0428	5.35322	10.9808	8.45894	7.18609	3.41495	4.91904	5.17336	7.58636	8.57686	6.22461	7.46261	0.861646	0.857575	0.670511	0.00369913	0.90341	0.506358	1.04847	0.779145	1.34734	0.0590216	0.824918	0.980798	0.591182	0.000107388
NRRL3_1494	lraA	L-rhamnose-1-dehydrogenase	L-rhamnose pathway	0.668699	0.369145	0.260277	0.432707	0.31026	0.704931	0.372791	0.462661	0.366644	0	0.304419	0.223688	0	0	0.672561	0.224187	0.9514	1.15753	0.585633	0.898188	1.21833	0.230498	0.515187	0.654672	0.406635	0.90569	0.495142	0.602489	0.329872	0.386772	0.509466	0.408703	0.929384	NA	0.964171	0.947526	0.759547	0.588434	0.817259	0.716917	0.787772	0.704293	0.70091	NA	0.407146	0.034384
NRRL3_1495	lraC	L-rhamnonate dehydratase	L-rhamnose pathway	1.79855	0.774634	0.659038	1.07741	1.24598	1.06936	0.944302	1.08655	2.85506	1.38278	1.84208	2.02664	2.68205	2.57261	1.33489	2.19652	3.14392	2.34988	1.45323	2.31568	2.29442	2.80368	3.54747	2.88186	0.940073	0.809636	1.16823	0.972646	1.7136	0.854686	1.42578	1.33136	0.926557	0.990007	1.25892	0.519125	1.18358	0.635069	1.2774	0.491823	0.940161	0.900418	0.949563	0.99948	0.402338	0.00290664
NRRL3_8837	lraA2	L-rhamnose-1-dehydrogenase	L-rhamnose pathway	0.915763	0.126116	0.26727	0.436383	0.956249	1.0859	0.382799	0.808316	1.3819	2.01962	0.938013	1.44651	3.0684	1.88851	1.72852	2.22848	3.9707	2.4789	1.51729	2.65563	2.248	2.12531	3.43049	2.60127	2.08618	3.95075	2.28376	2.77356	2.37419	4.10248	1.30755	2.59474	1.66282	0.888654	3.24901	0.0141004	5.1806	0.000308289	3.11555	0.0138823	1.59452	0.360783	0.981284	NA	0.838108	0.705946
NRRL3_10685	pmmA	phosphomannomutase	mannose	27.244	23.4577	46.505	32.4022	39.8437	32.5769	36.7487	36.3898	29.1456	39.3827	28.1404	32.2229	25.1609	31.1605	25.2364	27.1859	17.0066	22.7412	17.0894	18.9457	32.2214	28.5736	24.0134	28.2695	19.4015	17.6622	13.1951	16.7529	16.4498	18.395	14.5138	16.4529	1.05528	0.967603	0.869162	0.269585	0.712034	0.00320094	0.674737	0.000670459	0.819219	0.150741	1.14247	0.99948	0.749367	0.0164835
NRRL3_11229	pmiA	mannose-6-phosphate isomerase	mannose	16.0143	11.201	15.8512	14.3555	14.4151	16.8264	13.4598	14.9004	34.4529	34.6358	27.6095	32.2327	33.9246	37.2422	33.6658	34.9442	19.3855	16.2893	12.5453	16.0734	27.8091	17.6793	22.3575	22.6153	30.3828	29.3933	22.5214	27.4325	29.2913	29.4235	25.7044	28.1397	0.95478	0.967603	1.83831	8.02262e-14	2.06362	5.64261e-19	2.16136	9.89185e-20	1.12256	0.257065	1.11365	0.991101	1.35534	0.000229521
NRRL3_9951	mgtA	nucleotidyl transferase domain-containing protein	mannose	23.8758	21.3768	33.15	26.1342	28.9209	32.767	28.7878	30.1586	34.2285	31.6977	26.0253	30.6505	30.6394	31.536	30.0146	30.73	18.4364	21.7997	15.4729	18.5697	20.4336	19.9008	24.8821	21.7388	31.7654	29.1017	24.898	28.5884	31.3708	30.7005	26.5544	29.5419	1.06047	0.927118	0.979466	0.833501	0.98648	0.89103	0.930231	0.399526	1.00716	0.957005	0.964202	0.99948	1.22157	0.0082442
NRRL3_10868	larB	L-arabinose reductase	PCP	7.46238	3.95193	7.15824	6.19085	8.51155	9.9923	7.36991	8.62459	15.3581	10.9576	14.895	13.7369	10.2213	11.496	9.48195	10.3997	5.88201	6.60102	4.76569	5.74957	6.76291	5.81519	6.94997	6.50936	5.26361	4.48681	3.86753	4.53932	5.91393	6.88343	4.82299	5.87345	1.3628	0.559316	1.98217	7.56231e-06	1.49089	0.0139705	1.09399	0.637452	0.752152	0.115549	0.907612	0.99948	0.676342	0.0196813
NRRL3_10884	lxrA	L-xylulose reductase	PCP	2.28319	2.01871	4.004	2.76863	3.17371	3.9143	4.46097	3.84966	4.36269	2.01148	1.8189	2.73102	2.79476	1.29875	1.71401	1.93584	4.38932	4.65176	4.84494	4.62867	5.25564	3.79024	3.79161	4.27916	0.697989	0.970021	0.213733	0.627248	0.699943	0.331229	0.436022	0.489065	1.1162	0.972003	0.88678	0.724053	0.444583	0.00646452	0.3983	0.0022361	0.501345	0.0416865	0.687429	0.970259	0.0916284	6.30022e-15
NRRL3_1952	xyrA	D-xylose reductase	PCP	1.19705	0.1923	1.20044	0.863263	0.47503	1.08299	0.573231	0.710417	5.77364	2.8606	5.37138	4.66854	4.10283	4.88561	2.56027	3.84957	2.19635	2.73018	2.27048	2.399	3.42273	2.3501	2.42606	2.73296	4.87757	1.74757	1.1604	2.59518	4.89055	2.28681	3.04186	3.40641	1.08668	0.990007	5.77359	2.19198e-08	4.45164	2.43529e-06	4.09655	2.2969e-05	0.771036	0.509306	0.868854	0.99948	0.851628	0.662377
NRRL3_2523	ladA	L-arabitol dehydrogenase	PCP	0.638519	0.291717	0.149655	0.359964	0.708206	1.012	0.857685	0.859297	7.67553	5.61336	5.75503	6.34797	12.714	10.3434	8.54945	10.5356	3.27443	1.70337	2.4235	2.4671	2.73727	2.47604	2.61687	2.61006	16.9252	14.6904	10.1195	13.9117	11.1536	11.4845	10.8096	11.1492	1.57924	0.575161	9.81281	1.77404e-31	15.8732	4.37657e-46	10.0512	1.8998e-32	1.6176	0.00252682	0.850677	0.99948	4.37539	4.04027e-27
NRRL3_4471	xkiA	D-xylulokinase	PCP	3.76614	5.56869	5.74894	5.02792	6.35634	4.54224	6.971	5.95653	5.83323	9.98112	8.43435	8.0829	12.4369	15.1104	11.677	13.0748	4.54927	2.29119	2.32938	3.05661	4.06534	2.65723	3.25487	3.32581	13.9458	18.2146	12.4293	14.8632	11.9531	16.1847	12.9801	13.706	1.06599	0.984508	1.30953	0.252454	2.23143	9.5323e-05	2.0933	0.000414975	1.704	0.0233754	0.869996	0.99948	3.87225	1.77901e-11
NRRL3_4510	lxrB	L-xylulose reductase	PCP	76.0107	92.5908	136.027	101.543	158.53	100.328	153.966	137.608	37.9828	32.2755	32.8096	34.356	7.89357	8.34389	4.43921	6.89222	19.2843	38.5827	26.9538	28.2736	35.3875	36.6463	43.0402	38.358	3.42757	1.2038	3.31041	2.64726	4.4966	1.71291	2.81892	3.00948	1.28006	0.822053	0.285416	2.54969e-10	0.0504102	3.43588e-50	0.039381	1.24251e-58	0.17662	2.00703e-16	1.11794	0.99948	0.0733002	2.00753e-35
NRRL3_9204	xdhA	xylitol dehydrogenase	PCP	5.56988	4.13692	6.52356	5.41012	4.55698	6.78815	3.83436	5.05983	10.2281	19.9734	14.0426	14.748	21.0738	24.551	24.7013	23.442	10.5468	9.31505	7.08312	8.98166	16.9921	10.3922	13.8496	13.7446	20.4644	20.3537	14.5191	18.4457	23.0322	21.9841	17.7415	20.9193	0.885491	0.915292	2.26016	1.10532e-10	3.48793	4.94221e-24	3.93898	1.19362e-25	1.54322	0.00113134	1.17061	0.991101	1.59606	0.000133398
NRRL3_10050	larA	L-arabinose reductase	PCP/D-galacturonic acid	114.278	59.8646	132.462	102.202	107.675	136.935	111.407	118.672	209.903	149.668	140.002	166.524	172.674	137.01	141.812	150.499	95.0911	110.52	71.433	92.348	146.923	95.2577	110.328	117.503	64.1826	46.0313	37.909	49.3743	55.246	38.1197	38.4331	43.9329	1.05469	0.98201	1.38701	0.0526982	1.33313	0.0817568	1.26401	0.166482	0.961158	0.876939	1.02273	0.99948	0.423151	4.79241e-08
NRRL3_10107	rpiA	ribose-5-phosphate isomerase	PPP	19.9246	17.2696	29.7652	22.3198	31.9365	25.9092	23.3578	27.0678	32.3356	40.2059	37.6076	36.7164	35.164	52.3651	34.8775	40.8022	25.2047	24.3998	17.885	22.4965	34.1454	19.0819	25.3809	26.2027	33.5856	39.4402	31.2431	34.7563	32.1407	33.5597	29.2075	31.636	1.19906	0.559316	1.37528	0.000800228	1.58503	5.7307e-07	1.3219	0.00366384	1.15252	0.215362	0.887633	0.991101	1.30325	0.00524869
NRRL3_11249	tktA	transketolase	PPP	254.353	235.404	348.092	279.283	316.528	300.055	317.234	311.272	566.682	484.802	402.116	484.533	403.114	392.723	400.9	398.912	241.383	234.817	167.184	214.461	327.348	201.469	273.776	267.531	346.461	347.703	249.151	314.438	313.619	330.686	279.726	308.01	1.04605	0.957053	1.50992	4.05829e-09	1.29279	0.000292419	1.23589	0.00320437	0.856198	0.0627452	1.00659	0.99948	1.20794	0.0115273
NRRL3_2043	pglA	6-phosphogluconolactonase	PPP	48.374	40.8693	64.1002	51.1145	75.4992	59.8481	66.0224	67.1232	56.9717	89.8972	69.896	72.255	60.4762	109.974	107.35	92.6001	39.739	43.7991	32.4961	38.6781	48.1133	33.9198	41.6651	41.2327	51.7053	59.2722	41.8921	50.9565	32.3974	69.5351	68.5763	56.8363	1.07529	0.970576	1.01897	0.935142	1.2974	0.153377	1.20656	0.321824	1.27325	0.260515	0.818586	0.99948	0.954937	0.840882
NRRL3_279	rpeA	ribulose-phosphate 3-epimerase	PPP	12.6775	11.5671	12.9735	12.406	12.9841	13.8982	9.93774	12.2733	13.9678	10.5095	14.1336	12.8703	12.1706	9.29789	10.5943	10.6876	9.16379	10.092	8.83838	9.36472	8.10777	9.75275	8.53866	8.79973	11.261	14.9189	10.2189	12.1329	8.28312	9.5429	11.203	9.67634	0.92972	0.918107	0.749272	0.000617901	0.700017	3.48618e-05	0.752933	0.00189804	0.934262	0.576158	0.911088	0.99948	0.899364	0.26034
NRRL3_4177	rbkA	ribokinase-like protein	PPP	4.7701	3.56901	3.60291	3.98067	2.98993	5.36193	5.16166	4.50451	7.19005	6.90513	5.04331	6.3795	7.98588	8.3478	4.59597	6.97655	3.09857	2.62704	2.69283	2.80615	3.95778	2.94968	2.56634	3.15793	4.96948	4.25419	6.3028	5.17549	4.27504	6.00454	4.77447	5.01802	1.03022	0.992426	1.42584	0.00592328	1.35303	0.0219421	1.31334	0.0510685	0.948938	0.780021	0.999174	0.99948	1.44032	0.00418405
NRRL3_4473	talB	transaldolase	PPP	2.76707	0.91788	1.90495	1.8633	0.677988	2.31982	2.18321	1.72701	4.6927	5.3008	3.3343	4.4426	6.72035	3.98002	6.32839	5.67625	3.97962	3.2414	2.32328	3.18143	5.08163	2.93555	3.86277	3.95998	5.69881	2.49747	2.21541	3.47056	4.76751	4.64106	3.27109	4.22655	0.857794	0.952674	1.81822	0.009159	2.57753	1.35929e-05	3.00483	1.19215e-06	1.41761	0.184026	0.959896	0.99948	0.883904	0.645575
NRRL3_4528	talA	transaldolase	PPP	326.401	377.176	549.395	417.657	555.407	439.451	579.87	524.909	510.516	447.95	424.114	460.86	317.331	361.413	342.138	340.294	231.341	285.657	183.918	233.639	337.635	243.05	297.908	292.864	236.339	234.305	198.73	223.125	189.799	227.013	179.695	198.836	1.11893	0.79793	0.866778	0.129602	0.665043	1.37759e-06	0.594357	5.41918e-10	0.767259	0.00571315	0.985855	0.99948	0.753461	0.00143887
NRRL3_5283	gsdA	glucose-6-phosphate 1-dehydrogenase	PPP	90.692	110.279	158.902	119.958	149.956	127.328	141.419	139.568	137.504	129.543	117.553	128.2	117.973	135.525	136.828	130.109	63.911	60.3504	45.9186	56.7267	85.4332	58.3623	73.1444	72.3133	99.8931	103.915	80.8641	94.8907	82.0771	92.3901	72.791	82.4194	0.958492	0.967603	0.794164	0.00649569	0.827673	0.0243275	0.863516	0.0890865	1.04219	0.733215	1.05237	0.99948	1.32882	0.000724081
NRRL3_5756	tktB	transketolase	PPP	3.06011	5.25089	4.64099	4.31733	5.18372	3.52688	5.32107	4.67722	0.370368	1.731	2.49373	1.5317	0.325187	2.49685	3.19437	2.00547	1.0034	1.4197	1.10482	1.17597	1.31529	1.21116	0.986867	1.17111	0.880799	0.613948	1.39952	0.964756	0.248116	0.435794	0.572046	0.418652	1.00714	1	0.356926	0.0222983	0.482473	0.106148	0.479055	0.103797	1.35175	0.619552	0.827253	0.99948	0.667926	0.433503
NRRL3_588	rbtA	FGGY carbohydrate kinase family protein	PPP	1.99735	1.88892	2.75037	2.21221	1.61935	1.42111	1.62296	1.55447	11.0659	15.2279	13.8256	13.3731	20.3666	22.7256	18.0838	20.392	7.53647	4.79915	4.98652	5.77405	8.00591	3.80746	5.45852	5.7573	18.2463	14.0324	13.0886	15.1224	14.4412	19.826	18.7292	17.6655	0.751567	0.676531	4.7517	2.12731e-26	7.24381	2.31408e-42	9.63827	3.15316e-47	1.52447	0.00801773	0.818708	0.990744	2.02481	6.79683e-07
NRRL3_6024	rpiB	ribose-5-phosphate isomerase	PPP	200.851	87.554	183.132	157.179	153.416	202.56	162.248	172.741	676.523	657.407	603.982	645.971	327.183	474.28	468.391	423.285	361.795	475.157	337.517	391.49	311.85	289.752	283.951	295.184	278.631	273.376	225.634	259.214	214.668	222.557	240.372	225.866	0.978818	0.998057	2.85628	6.36636e-16	1.97359	2.13592e-07	2.0163	9.5646e-08	0.690965	0.0143862	0.606168	0.0230193	0.440356	5.21545e-10
NRRL3_895	tktC	dihydroxyacetone synthase	PPP	0.691229	0.135013	0.0676832	0.297975	0	0.457254	0	0.152418	3.09075	3.78893	3.225	3.36823	4.93752	3.6862	5.59873	4.74082	2.1015	2.7107	1.44091	2.08437	2.39583	1.7923	2.93997	2.37603	1.67482	1.55095	2.03551	1.75376	1.4913	1.96494	1.63456	1.69693	0.950094	1	11.2417	0.000222913	15.3578	1.91694e-05	16.1645	2.07072e-05	1.36614	0.736581	0.943061	0.99948	0.749777	0.720399
NRRL3_9641	gndB	6-phosphogluconate dehydrogenase	PPP	0.346919	0.553041	0.508978	0.469646	0.240079	0.137597	0	0.125892	0.140137	0.07614	0	0.0720923	0.114686	0	0.38479	0.166492	0.0615697	0.174879	0.218698	0.151716	0.0992088	0.0951279	0.213034	0.13579	0	0	0	0	0	0.0508582	0	0.0169527	0.381466	NA	0.142079	0.00618693	0.251605	0.049688	0.659574	0.636482	1.77089	0.597237	0.622928	NA	0.0385808	0.00234083
NRRL3_9981	gndA	6-phosphogluconate dehydrogenase	PPP	379.04	419.596	629.871	476.169	564.206	463.939	583.578	537.241	583.261	489.826	415.236	496.108	370.819	361.847	331.882	354.849	236.23	265.892	199.346	233.823	365.698	254.769	302.505	307.657	272.474	251.782	199.019	241.092	240.374	242.31	207.974	230.219	1.0838	0.897414	0.843813	0.0686477	0.632231	6.14325e-08	0.583345	1.63136e-10	0.749255	0.00249972	1.06207	0.99948	0.819382	0.0310413
NRRL3_10706	-	TCA & glyoxylate cycle	sugar_catabolism	154.211	164.172	201.445	173.276	204.03	180.208	186.389	190.209	72.6782	68.1805	54.6176	65.1588	32.6729	41.1881	37.0001	36.9537	52.264	74.4552	44.3743	57.0312	79.6691	64.4696	72.6073	72.2487	32.5504	31.3339	25.1694	29.6846	31.3512	30.765	32.9933	31.7032	0.985013	0.99689	0.326302	4.31497e-52	0.187431	2.87574e-109	0.190283	1.51588e-106	0.574408	1.06431e-11	1.01957	0.99948	0.441865	1.95737e-26
NRRL3_10750	-	D-galactose	sugar_catabolism	3.61706	4.88375	6.83962	5.11348	5.82093	4.06949	4.31199	4.73414	11.7975	8.10041	10.835	10.2443	11.6044	11.7898	9.1853	10.8598	8.91107	10.9532	6.14654	8.67027	11.4944	8.20897	13.4282	11.0439	12.4593	5.51981	5.24656	7.74189	15.3419	6.61665	6.38841	9.44899	0.861456	0.96274	1.67913	0.0511134	1.75407	0.0284565	2.03617	0.00562056	1.04463	0.91816	1.07383	0.99948	0.707196	0.209055
NRRL3_11176	-	TCA & glyoxylate cycle	sugar_catabolism	145.75	154.438	191.831	164.006	209.362	168.831	201.671	193.288	96.7654	74.8295	65.296	78.9636	44.5849	52.7831	41.0052	46.1244	47.3795	70.2133	47.3839	54.9922	66.0776	62.813	66.5824	65.1577	41.9354	45.9475	30.9098	39.5976	36.3898	39.8972	37.4957	37.9276	1.00214	1	0.362973	1.4416e-29	0.212443	1.76548e-66	0.21199	2.27658e-66	0.585284	5.52483e-08	0.96457	0.99948	0.558911	5.70437e-10
NRRL3_11473	-	PCP	sugar_catabolism	0	0.150749	0.309797	0.153515	0.18332	0	0	0.0611067	0.214878	0	0	0.071626	0	0	0	0	0.137063	0.0651665	0.0742649	0.0921648	0	0	0	0	0	0	0	0	0	0	0	0	0.293175	NA	0.54719	0.796614	0.124153	0.315583	0.423477	0.72636	0.226892	NA	0.180893	NA	0.0828433	0.236289
NRRL3_11670	-	TCA & glyoxylate cycle	sugar_catabolism	23.3902	17.6228	19.9015	20.3048	17.5458	22.6164	19.273	19.8117	2.16002	2.61849	1.01805	1.93219	0.986408	0.375074	0.275887	0.54579	9.2591	10.6293	11.1681	10.3522	9.14716	11.7206	11.1827	10.6835	0.173749	0	0.21671	0.130153	0.202274	0.218438	0.430482	0.283731	1.14142	0.950817	0.0896698	9.92303e-34	0.0235855	3.67605e-58	0.0206632	3.74174e-62	0.263026	3.36841e-07	0.783338	0.994568	0.018186	1.38699e-54
NRRL3_234	-	PPP	sugar_catabolism	70.9851	65.0179	73.1949	69.7326	109.817	87.3505	94.4847	97.2174	15.7261	17.7054	11.5016	14.9777	16.267	18.9433	16.4712	17.2272	23.3998	24.6033	22.5245	23.5092	34.5825	28.5157	28.8433	30.6472	11.5426	11.9427	11.4651	11.6501	11.0929	14.7887	11.0451	12.3089	1.30253	0.342659	0.139589	4.00882e-74	0.180412	1.90208e-55	0.138509	2.06257e-73	1.29245	0.0671141	0.96157	0.99948	0.352029	2.12649e-20
NRRL3_2807	-	D-galactose/PCP	sugar_catabolism	0.915851	0.983266	2.4881	1.46241	0.426448	1.92754	0.508922	0.954303	1.69174	2.16001	1.2504	1.70072	0	0	0.465979	0.155326	1.53481	1.94402	1.21282	1.56388	2.60109	1.52629	3.40795	2.51178	0	0.921713	0.329799	0.417171	0	0.525334	0.173246	0.23286	0.874976	0.972003	0.776756	0.524371	0.188751	2.4797e-05	0.215721	0.000160946	0.242999	0.00126378	1.13383	NA	0.110668	1.18602e-07
NRRL3_3100	-	glycolysis	sugar_catabolism	0	0.76963	0	0.256543	0	0	0.475167	0.158389	0.629714	0.251728	1.16677	0.682737	0.767422	1.18638	2.60122	1.51834	0.361797	0.392155	0.525711	0.426554	0.915767	0.287116	0.320616	0.507833	1.28588	0.861862	0.619532	0.922425	0.63886	1.14599	0.647669	0.81084	0.645616	0.894458	1.50074	0.391992	2.62124	0.0193105	4.06005	0.00146942	1.74663	0.25346	0.832775	NA	2.01595	0.110048
NRRL3_3123	-	D-galactose	sugar_catabolism	5.5128	5.22249	7.35257	6.02929	6.28916	7.02749	6.53914	6.6186	1.57629	2.75397	1.77136	2.03387	3.43739	4.65307	2.56568	3.55205	1.0987	0.970489	0.72168	0.93029	3.31434	0.8221	0.788769	1.64174	3.92013	3.22707	2.12523	3.09081	3.92047	4.11117	3.05475	3.69546	0.969929	0.998413	0.315467	1.06857e-06	0.519597	0.0063672	0.535707	0.0105594	1.64707	0.0866813	1.50995	0.953246	2.77878	3.40906e-05
NRRL3_319	-	PCP	sugar_catabolism	1.78722	0.477784	1.53641	1.26714	1.81644	2.07767	1.80113	1.89841	7.41106	5.5499	4.55586	5.83894	6.47945	6.10259	6.72744	6.43649	6.18213	7.44758	4.70977	6.11316	8.08813	5.92591	8.79485	7.60296	5.75057	5.26747	3.7058	4.90795	5.80166	5.2229	4.94319	5.32258	1.56461	0.612699	4.36817	1.156e-10	4.66806	1.55455e-11	2.98353	2.31658e-06	1.06865	0.843829	0.935951	0.99948	0.634115	0.0419208
NRRL3_3516	-	TCA & glyoxylate cycle	sugar_catabolism	6.89342	5.77651	9.00691	7.22561	7.06545	9.81154	7.50465	8.12721	12.1514	9.6425	8.68292	10.1589	8.38666	8.08375	7.8784	8.11627	6.79709	7.95665	4.92425	6.55933	9.3316	5.93847	7.16963	7.4799	8.52508	9.10602	6.08578	7.90563	8.76366	9.26022	6.15926	8.06105	1.0411	0.980844	1.06747	0.630375	0.953243	0.721126	0.915609	0.500565	0.892989	0.442186	0.964884	0.99948	1.06143	0.660446
NRRL3_3819	-	TCA & glyoxylate cycle	sugar_catabolism	0.463734	0.524551	0.180965	0.38975	0.21455	0.244835	0.518512	0.325966	1.8479	2.17628	2.11099	2.04506	2.05717	4.82255	1.38524	2.75499	1.95127	1.73365	1.02457	1.56983	1.03694	1.15199	1.28863	1.15919	2.28189	1.89924	1.40668	1.8626	1.46938	1.5304	2.48683	1.82887	0.859024	0.962906	2.18744	0.0011726	3.06981	1.33906e-06	3.57361	2.69852e-07	1.40338	0.221577	0.964577	0.99948	0.821036	0.450697
NRRL3_3933	-	PCP	sugar_catabolism	0.417856	0	0	0.139285	0	0	0.233755	0.0779183	1.05748	1.10247	0.380424	0.846791	1.11058	0.753658	0.830272	0.89817	0.910846	0.821073	0.415066	0.715662	0.626092	0.447829	0.835094	0.636338	1.03072	0.4286	0.477901	0.64574	0.914206	0.324971	0.480767	0.573315	1.14608	0.977964	2.61726	0.0031409	4.45958	1.27296e-06	3.89116	4.11541e-05	1.70391	0.100018	0.678905	NA	0.594622	0.0713415
NRRL3_4193	-	TCA & glyoxylate cycle	sugar_catabolism	7.94641	4.22773	4.20295	5.45903	6.83757	10.1803	7.60489	8.20759	1.34261	1.33343	0.516776	1.06427	0.757862	1.54948	1.98817	1.43184	3.92429	3.44835	3.08987	3.4875	5.43716	5.3584	4.65971	5.15176	1.04131	0.578825	0.850462	0.823532	0.695895	0.439213	0.867236	0.667448	1.33046	0.846123	0.173788	7.70651e-11	0.202774	9.01506e-09	0.152409	1.14416e-11	1.16679	0.733215	0.974985	0.99948	0.180999	5.68074e-09
NRRL3_4398	-	TCA & glyoxylate cycle	sugar_catabolism	78.5553	76.9261	113.015	89.4988	120.206	102.845	113.913	112.321	135.964	99.3451	87.5127	107.607	61.9207	60.3948	59.1218	60.4791	48.1879	63.386	51.4511	54.3417	67.9783	62.0508	64.6414	64.8902	53.5162	47.3811	42.599	47.8321	44.6054	47.6276	47.4195	46.5508	1.15102	0.715813	0.952417	0.670053	0.546563	1.24009e-11	0.47485	5.16327e-17	0.573869	3.52092e-09	0.92693	0.99948	0.641596	1.32117e-06
NRRL3_4943	-	TCA & glyoxylate cycle	sugar_catabolism	6.83127	5.4361	5.82062	6.02933	4.76231	6.22618	2.63228	4.54026	10.4267	9.28182	10.7646	10.1577	8.47826	12.7197	7.97399	9.72398	4.47419	4.50605	3.71458	4.23161	4.25333	5.34479	3.88051	4.49288	9.76167	6.11058	8.06048	7.97758	9.98331	8.47621	7.183	8.54751	0.877195	0.915292	1.18737	0.290535	1.26476	0.128044	1.44182	0.020162	1.06517	0.768891	0.853743	0.99948	1.3646	0.0369248
NRRL3_5038	-	PCP/D-galactose	sugar_catabolism	1.93535	0.971539	3.39358	2.10016	1.07623	0.918749	1.29629	1.09709	2.95971	3.23993	1.85016	2.68327	6.20435	5.55178	5.81434	5.85682	2.97105	3.4275	1.8004	2.73298	2.13608	1.82369	2.94505	2.30161	6.03155	3.94526	3.69168	4.55616	2.99198	4.15399	4.43398	3.85998	0.856497	0.892178	1.20475	0.227246	2.36407	4.46403e-11	2.76016	2.77347e-12	1.96229	3.92794e-07	0.9627	0.99948	1.6371	7.54812e-05
NRRL3_5302	-	TCA & glyoxylate cycle	sugar_catabolism	17.3392	14.2414	24.5041	18.6949	20.7489	20.0957	24.2997	21.7148	33.6221	22.5672	27.5351	27.9081	17.5188	15.9974	16.9804	16.8322	11.655	14.2283	12.8731	12.9188	16.4236	11.7808	16.4619	14.8888	13.6574	17.6567	14.6635	15.3259	12.9313	16.4779	13.9639	14.4577	1.12306	0.909902	1.35716	0.0234914	0.806629	0.123435	0.718241	0.0150726	0.59435	0.000206965	0.901211	0.99948	0.905522	0.526964
NRRL3_5343	-	D-galactose	sugar_catabolism	12.0128	6.14401	12.2777	10.1448	21.5287	22.8919	20.1848	21.5351	10.1813	14.3308	9.33112	11.2811	10.5161	12.1614	7.68656	10.1214	10.648	16.584	6.14964	11.1272	15.3831	9.92925	21.9604	15.7576	11.6789	6.91911	7.00497	8.53433	10.3965	8.89724	7.94388	9.07921	1.8555	0.0996623	0.942343	0.82686	0.918025	0.727437	0.49476	0.000538293	0.974195	0.941508	1.19083	0.99948	0.616494	0.0243525
NRRL3_5510	-	D-galactose	sugar_catabolism	38.7581	21.3715	34.1806	31.4367	26.2769	45.6521	25.5956	32.5082	113.461	73.9287	79.1469	88.8455	84.8379	61.9539	78.9946	75.2621	87.9568	86.1602	65.432	79.8497	122.149	77.1661	102.473	100.596	41.759	30.4692	30.2625	34.1636	33.0562	26.1575	24.4058	27.8732	0.908018	0.967384	2.45496	3.51643e-07	2.15287	1.27382e-05	2.37095	9.33117e-07	0.876946	0.594689	0.96854	0.99948	0.339216	7.40048e-10
NRRL3_5826	-	TCA & glyoxylate cycle	sugar_catabolism	0.843483	0.83196	1.88118	1.18554	0.466928	1.47209	1.13504	1.02469	1.36247	2.36938	1.84294	1.85826	2.67629	3.72858	1.99517	2.80001	1.70898	1.8305	1.68835	1.74261	2.89689	1.75967	2.90377	2.52011	1.57504	1.30613	1.57425	1.48514	1.58435	1.83052	1.51097	1.64195	0.830082	0.950419	1.38182	0.241345	2.2009	0.00123752	2.65142	0.000233241	1.59275	0.0924178	1.11965	0.99948	0.678689	0.124754
NRRL3_603	-	TCA & glyoxylate cycle	sugar_catabolism	69.9759	65.6417	101.669	79.0955	92.2679	83.3088	77.1661	84.2476	57.4056	54.5477	36.5878	49.5137	34.7941	39.5536	37.3918	37.2465	32.4645	44.0352	30.6566	35.7188	49.0899	45.6092	45.9373	46.8788	43.9889	37.438	29.0736	36.8335	30.3179	36.3451	33.7003	33.4544	0.989853	0.998413	0.549801	1.13265e-13	0.414177	4.36079e-28	0.418423	3.44159e-27	0.753323	0.00223894	1.02817	0.99948	0.751458	0.00085536
NRRL3_6411	-	D-galactose	sugar_catabolism	14.5869	13.1972	21.5639	16.4493	14.3415	18.1749	15.2096	15.9087	14.4429	13.5771	9.86348	12.6278	18.8241	15.7156	14.3562	16.2986	10.0762	10.3542	7.87266	9.43435	16.0613	11.3719	11.8749	13.1027	8.77352	10.3108	8.57735	9.22056	8.9891	13.4614	13.1144	11.855	1.03633	0.98201	0.775971	0.0213313	0.927531	0.536363	0.895014	0.355003	1.19532	0.169278	1.02623	0.99948	0.873614	0.261252
NRRL3_6528	-	TCA & glyoxylate cycle	sugar_catabolism	61.1316	51.2544	68.3583	60.2481	86.6517	85.8857	72.9097	81.8157	65.2657	64.5342	51.7122	60.504	38.4571	55.993	45.8115	46.7539	35.0803	46.8894	35.3975	39.1224	53.3537	46.5164	52.22	50.6967	50.7262	49.4154	35.5166	45.2194	41.1049	47.1143	40.7284	42.9825	1.18063	0.487465	0.854494	0.065228	0.719574	3.47729e-05	0.609482	3.10268e-10	0.842105	0.0690931	1.02545	0.99948	0.949903	0.600616
NRRL3_6773	-	TCA & glyoxylate cycle	sugar_catabolism	132.028	107.331	155.007	131.455	120.106	119.513	127.746	122.455	116.047	108.989	96.5942	107.21	117.937	111.29	102.156	110.461	109.114	93.6878	77.0474	93.2831	136.119	98.0489	143.891	126.02	83.5078	80.0817	70.1119	77.9005	78.1989	82.552	72.6226	77.7912	0.817623	0.232592	0.615637	3.11383e-11	0.652558	4.74067e-09	0.798117	0.00286199	1.05997	0.575322	1.12875	0.951778	0.672468	9.82782e-08
NRRL3_6865	-	TCA & glyoxylate cycle	sugar_catabolism	0	0.0296047	0	0.00986823	0.139268	0.240028	0.0848738	0.154723	0.459182	0.220901	0.13761	0.272564	0.464812	0.805087	0.593008	0.620969	0.146244	0.129338	0.0804956	0.118693	0.350157	0.168527	0.188809	0.235831	0.283904	0.522241	0.35705	0.387732	0.615255	0.504158	0.496348	0.538587	3.72064	NA	12.2277	0.000408752	22.7254	4.87023e-06	6.10791	0.000364198	1.85852	0.141537	1.15938	NA	2.92722	0.00288165
NRRL3_7282	-	PCP/D-galactose	sugar_catabolism	0.990935	0.558326	1.73944	1.09623	0.917331	1.56913	1.93813	1.47486	6.74009	5.81509	6.99195	6.51571	11.8808	6.73354	16.0586	11.5576	3.41642	3.36529	1.38777	2.72316	3.12804	1.57528	4.50254	3.06862	5.01952	1.52004	0.748669	2.42941	5.44434	0.768651	1.42218	2.54506	1.25895	0.967603	5.18713	0.000217973	8.66011	5.36092e-07	6.87886	1.08479e-05	1.66954	0.344479	0.75884	0.99948	0.624543	0.344714
NRRL3_7837	-	D-mannose	sugar_catabolism	371.891	276.921	423.552	357.455	403.983	409.609	433.849	415.814	89.8101	79.133	66.384	78.4424	55.1588	55.7707	59.9872	56.9722	115.821	213.547	89.5245	139.631	143.219	132.259	154.325	143.268	54.1126	48.8604	43.6483	48.8738	46.3198	42.8961	35.3364	41.5174	0.952334	0.972003	0.165417	2.17997e-52	0.124878	2.77314e-69	0.131129	5.13843e-66	0.754931	0.0547514	0.834149	0.980798	0.269505	1.08583e-27
NRRL3_8020	-	PCP	sugar_catabolism	41.363	10.7067	24.591	25.5536	14.5916	36.709	17.055	22.7852	88.7775	70.6208	66.2821	75.2268	59.1106	51.2418	67.8786	59.4103	51.3087	49.0783	31.0384	43.8085	61.1013	37.0934	55.117	51.1039	38.6987	36.834	33.6254	36.386	41.5529	38.8056	32.2628	37.5404	0.862196	0.950817	2.50322	4.13104e-05	2.13088	0.000678703	2.47145	4.46329e-05	0.851254	0.603732	0.966789	0.99948	0.706853	0.159051
NRRL3_8407	-	PCP	sugar_catabolism	2.91298	0.552313	0.812446	1.42591	0	1.75833	0.698402	0.818911	3.30961	7.44149	5.4935	5.41487	6.82009	7.31724	8.88804	7.67512	8.93079	6.54343	5.89296	7.12239	10.1342	8.02983	11.4799	9.88131	5.38956	5.12242	3.17357	4.56185	5.46218	5.66397	5.10737	5.41117	0.552688	0.622272	3.20534	5.82349e-05	6.00686	1.19193e-10	10.8685	3.55426e-14	1.87402	0.0441019	1.08308	0.99948	0.588945	0.0664633
NRRL3_8691	-	D-galactose	sugar_catabolism	2.79112	1.76906	2.61094	2.39037	3.10326	4.41746	2.80508	3.44193	5.68564	6.3924	5.33649	5.80484	5.71259	4.31522	5.30487	5.11089	2.99322	3.66455	2.44331	3.03369	6.38224	3.12705	3.71493	4.40807	3.92778	3.79646	5.02395	4.2494	6.15623	4.75302	4.90546	5.27157	1.24323	0.829045	2.31972	2.56635e-07	2.22237	1.46471e-06	1.78757	0.000817463	0.958034	0.863781	1.03806	0.99948	1.2233	0.253114
NRRL3_8821	-	PCP	sugar_catabolism	1.55132	1.04198	1.3215	1.30493	0.782537	1.34069	0.473329	0.865519	2.75391	2.97691	2.69632	2.80905	4.68613	2.8625	5.46574	4.33812	3.87926	3.3226	2.92485	3.37557	4.43493	2.86959	3.71751	3.67401	3.12995	1.59089	3.54629	2.75571	2.36627	2.79634	3.69095	2.95119	0.802722	0.837051	1.33578	0.123533	2.27246	9.24162e-07	2.83095	4.65177e-09	1.70122	0.00378184	1.03485	0.99948	0.757427	0.115953
NRRL3_8839	-	D-galactose	sugar_catabolism	0.158941	0	0.186041	0.114994	0	0.251718	0	0.083906	0.864156	0.419631	0.868232	0.71734	0.63483	1.07882	0.475083	0.729578	0.865448	1.00543	0.583365	0.818081	0.354888	0.675586	1.32243	0.784301	0.439607	0.162655	0.361038	0.3211	0.581536	0.277571	0.09129	0.316799	1.03384	NA	17.7678	6.1912e-05	11.3082	0.000909603	10.9381	0.00570389	0.636444	0.413365	0.755546	NA	0.37718	0.0227571
NRRL3_8886	-	TCA & glyoxylate cycle	sugar_catabolism	3.32699	2.05259	2.71052	2.6967	4.21448	2.06251	4.36873	3.54857	1.88399	2.5448	1.38279	1.93719	1.15395	0.587587	1.07867	0.940069	1.14155	1.91361	0.617138	1.2241	0.973574	1.392	0.865181	1.07692	1.33683	1.03795	0.825616	1.0668	0.633539	1.60222	1.33086	1.18887	1.40428	0.710962	0.650147	0.0687823	0.355527	2.50977e-05	0.253174	1.75036e-08	0.546841	0.0376394	0.949135	0.99948	0.68669	0.15072
NRRL3_896	-	PCP	sugar_catabolism	1.6477	0.144815	0.445613	0.746043	0.702865	1.6071	0.212821	0.840929	5.90145	6.57386	7.44271	6.63934	7.57051	7.35591	11.6892	8.87187	3.07591	2.12989	1.85894	2.35491	5.00613	2.18533	3.82112	3.67086	7.28431	5.20781	3.64021	5.37744	5.71852	5.9218	4.67126	5.43719	1.13659	0.984508	7.9099	2.64589e-08	10.6431	1.04841e-10	9.36401	2.99852e-09	1.34554	0.537074	1.12464	0.99948	1.88555	0.0989979
NRRL3_9251	-	D-galactose	sugar_catabolism	11.1772	5.20829	9.85854	8.74801	7.42187	9.74801	8.69126	8.62038	34.7145	24.9505	26.7677	28.8109	33.0067	40.924	34.3931	36.1079	12.3822	12.2786	11.6268	12.0959	20.5956	9.97074	13.075	14.5471	28.9582	35.6287	22.7891	29.1253	32.4965	33.4655	23.9986	29.9869	0.936273	0.970576	2.72871	1.89991e-12	3.43832	1.9609e-18	3.67235	4.7082e-19	1.26005	0.181276	0.861151	0.99948	1.84292	1.60924e-05
NRRL3_966	-	TCA & glyoxylate cycle	sugar_catabolism	106.381	62.8134	93.0004	87.3983	79.8703	105.794	73.6426	86.4356	211.462	175.999	147.054	178.172	72.2104	69.5488	69.5929	70.4507	89.9752	118.153	73.1272	93.7518	146.116	100.937	124.57	123.874	62.2705	50.4558	36.5189	49.7484	46.8843	52.3316	41.5758	46.9306	0.925432	0.962598	1.83701	1.89855e-06	0.774701	0.0575054	0.837124	0.204358	0.421719	3.72922e-11	0.989678	0.99948	0.427706	2.18604e-11
NRRL3_968	-	PPP	sugar_catabolism	2.57776	2.65709	4.53477	3.25654	4.46357	2.04378	4.33183	3.61306	3.07425	2.17025	1.1734	2.1393	2.41918	1.44466	2.54912	2.13765	1.35578	2.03647	1.70144	1.6979	2.07402	1.16732	2.744	1.99511	1.99777	0.442319	0	0.813363	2.88236	0.439958	0.681439	1.33459	1.02054	1	0.547387	0.257834	0.554547	0.250102	0.543386	0.237446	1.01308	0.989578	0.784755	0.99948	0.289576	0.0159482
NRRL3_9769	-	TCA & glyoxylate cycle	sugar_catabolism	0.485145	1.04139	0.568675	0.698403	1.00865	0.961297	0.814799	0.928249	0.984284	1.38583	0.99378	1.1213	0.804521	0.654157	1.08163	0.846769	0.717107	0.661162	0.59544	0.657903	0.685614	1.0481	0.733116	0.822277	1.23785	1.496	0.418825	1.05089	1.32268	1.27572	0.908381	1.16893	1.38036	0.793306	1.20913	0.499591	1.58859	0.059031	1.15086	0.616109	1.31383	0.356256	0.900796	0.99948	1.427	0.151027
NRRL3_9880	-	PCP	sugar_catabolism	12.8959	4.59206	11.487	9.65832	13.3841	14.1721	9.14054	12.2322	3.35369	3.66223	3.28361	3.43318	0.585313	0	0.659088	0.4148	8.34455	10.8566	5.79883	8.33333	10.0495	8.15169	11.6412	9.94746	0.199515	0.444279	0	0.214598	0.323225	0	0	0.107742	0.899437	0.970149	0.280184	1.89179e-07	0.0242479	1.81169e-23	0.026959	4.97521e-22	0.0865428	1.08168e-09	0.962092	0.99948	0.0135521	2.48514e-23
NRRL3_10372	-	-	sugar_catabolism|D-galactose	11.239	3.35547	8.73471	7.77639	14.0545	22.0756	14.7719	16.9673	0	0	0	0	0	0	0	0	0.0424661	0.363086	0.115258	0.173603	1.38074	1.3191	1.47625	1.39203	0	0	0	0	0	0	0	0	1.92947	0.506826	0.00216457	1.49542e-15	0.00101888	2.10553e-14	0.000528061	4.76046e-17	0.470708	0.653486	7.21152	4.72333e-05	0.0877784	0.015436
NRRL3_8842	-	-	sugar_catabolism|D-galactose	0	0	0	0	0	0	0	0	0	0	0	0	0	0	0	0	0	0	0.0267301	0.00891003	0	0.154048	0	0.0513493	0	0	0	0	0	0	0	0	1	NA	1	NA	2.50828	NA	1.60651	NA	3.16486	NA	0.983724	NA	0.244164	NA
NRRL3_9945	-	-	sugar_catabolism|D-galactose	0	0	0	0	0	0	0	0	0.0926438	0	0	0.0308813	0	0	0	0	0	0	0.0309656	0.0103219	0.189248	0	0	0.0630827	0	0	0	0	0	0	0.0976372	0.0325457	1.08456	NA	0.658028	0.804634	0.226639	0.361729	0.208968	0.345228	0.344421	0.608902	1.26068	NA	2.70458	0.531826
NRRL3_7971	-	-	sugar_catabolism|D-mannose	1.89302	6.16957	5.54799	4.53686	8.69032	4.87657	8.54545	7.37078	0.4479	0.83183	1.29256	0.85743	0.156916	0.79723	1.58199	0.845379	1.73125	2.46615	2.48544	2.22761	4.28467	2.43141	2.72123	3.14577	0.109829	0.243306	0.136332	0.163156	0.0859731	0.0691568	0.0681792	0.0744364	1.48372	0.823803	0.13861	8.98792e-09	0.18669	1.32739e-06	0.125826	1.80563e-09	1.34688	0.569039	1.01577	0.99948	0.040661	3.11831e-10
NRRL3_11729	-	-	sugar_catabolism|D-mannose/glycolysis	0	0.0623641	0	0.020788	0	0.171951	0.182223	0.118058	0	0	0	0	0	0	0	0	0	0	0	0	0	0	0	0	0	0	0	0	0	0	0	0	3.49908	NA	0.136853	0.531775	1.1274	0.974082	0.322198	0.707808	8.23802	NA	0.250757	NA	0.223666	0.645042
NRRL3_3214	-	-	sugar_catabolism|glycolysis	1.99945	0.405581	1.00363	1.13622	1.58504	3.39408	1.19824	2.05912	1.78217	5.15036	6.24117	4.39123	1.13912	11.4056	18.5259	10.3569	1.5207	0.70038	0.291814	0.837631	0.801515	0.458481	0.170983	0.476993	3.16868	5.56432	5.0572	4.59673	2.70967	4.91312	5.74955	4.45745	1.92971	0.820593	3.77053	0.0137253	7.63016	6.45306e-05	3.95406	0.0079713	2.02363	0.263635	0.382532	0.928152	4.60461	0.00386898
NRRL3_10849	-	-	sugar_catabolism|PCP	0.356446	0.399799	0.208459	0.321568	0.495224	0.282124	0	0.259116	0.19429	0	0	0.0647633	0	0.485562	0	0.161854	0	0.171855	0.161214	0.111023	0	0.187823	0	0.0626077	0.327564	0.181979	0	0.169848	0	0.103547	0	0.0345157	0.633575	NA	0.361574	0.230841	0.526194	0.457996	0.830515	0.862346	1.45529	0.761663	0.438801	NA	0.864114	0.88448
NRRL3_2854	-	-	sugar_catabolism|PCP/D-galactose	0	0.0943563	0	0.0314521	0	0	0	0	0	0	0	0	0	0	0.250822	0.0836073	0	0	0.0611241	0.0203747	0	0	0	0	0.154307	0.171357	0.189788	0.171817	0.245676	0	0	0.081892	1.56133	NA	0.825425	0.940006	1.28782	0.918409	0.824818	0.938803	1.56019	NA	0.355051	NA	1.73583	NA
NRRL3_10165	-	-	sugar_catabolism|PPP	0.0546226	0	0	0.0182075	0	0	0	0	0	0	0	0	0	0	0	0	0	0	0	0	0	0	0	0	0	0	0	0	0	0	0	0	0.801619	NA	0.855364	NA	0.661192	NA	1	NA	0.772995	NA	1	NA	1	NA
NRRL3_8784	-	-	sugar_catabolism|PPP	23.1483	21.7751	27.7651	24.2295	28.4356	30.2306	26.7575	28.4746	0.0565466	0	0	0.0188489	0	0.140817	0	0.046939	3.05309	5.59942	2.26365	3.63872	5.00149	5.24265	4.33777	4.86064	0	0	0	0	0	0	0	0	1.08058	0.970149	0.000443583	3.58098e-20	0.0007249	4.45074e-17	0.000670845	2.08802e-17	1.63419	0.795393	1.05754	0.99948	0.00182562	6.72824e-13
NRRL3_11113	-	-	sugar_catabolism|TCA & glyoxylate cycle	0	0	0	0	0	0	0.309976	0.103325	0.0496783	0	0	0.0165594	0	0	0.136418	0.0454727	0.0326107	0	0	0.0108702	0	0	0.112917	0.037639	0	0	0	0	0.133354	0.0540192	0	0.0624577	12.1987	NA	2.24149	0.786007	4.93978	0.532827	0.404945	0.723242	2.20379	NA	0.745197	NA	0.664713	0.890188
NRRL3_11727	-	-	sugar_catabolism|TCA & glyoxylate cycle	0.309434	0.059433	0	0.122956	0	0.163573	0	0.0545243	0.055672	0	0	0.0185573	0	0	0	0	0.0362569	0.051573	0.0592533	0.0490277	0	0	0	0	0	0	0	0	0	0	0	0	0.463894	NA	0.198627	0.363424	0.0735579	0.128134	0.158566	0.328098	0.370333	NA	0.489892	NA	0.224355	0.44434
NRRL3_11728	-	-	sugar_catabolism|TCA & glyoxylate cycle	0.342614	0.921273	0.671453	0.645113	0.841324	0.725599	1.4756	1.01417	0.0203746	0.0333649	0.0519829	0.0352408	0	0	0	0	0	0	0	0	0.0442798	0	0	0.0147599	0	0	0	0	0	0	0	0	1.53798	NA	0.0143615	2.16095e-08	0.00882974	1.02145e-06	0.00574112	8.97376e-08	0.614821	0.783265	5.38027	NA	1	1
NRRL3_288	-	-	sugar_catabolism|TCA & glyoxylate cycle	0	0.055367	0	0.0184557	0.132687	0.152002	0	0.0948963	0	0.084156	0	0.028052	0	0	0	0	0.033832	0.0480899	0	0.0273073	0.109281	0	0.117203	0.0754947	0.0892985	0.098796	0	0.0626982	0.0693682	0	0.0553245	0.0415642	1.31401	NA	1.90194	0.54662	4.93615	0.0722106	3.75656	0.158037	2.59533	0.332463	1.08745	NA	6.20944	0.024694
NRRL3_3324	-	-	sugar_catabolism|TCA & glyoxylate cycle	0	0	0	0	0	0	0	0	0	0.139219	0.216042	0.11842	0	0.214724	0	0.0715747	0.16158	0.0770065	0.0290478	0.0892114	0	0	0.188096	0.0626987	0	0	0	0	0.231496	0	0	0.0771653	1	NA	3.42672	0.599654	4.66259	0.481728	2.98629	0.630775	1.36066	NA	0.258556	NA	0.118411	NA
NRRL3_4875	-	-	sugar_catabolism|TCA & glyoxylate cycle	5.02401	5.30718	4.78673	5.03931	6.72374	4.41746	9.66194	6.93438	1.31988	0.983446	2.03295	1.44543	0.248373	0.253837	0	0.167403	0.623587	1.43007	0.80328	0.952312	0.823514	0.977204	0.655576	0.818765	0	0.189823	0	0.0632743	0.136805	0.108023	0.319922	0.18825	1.12597	0.969595	0.232026	1.18806e-07	0.0265822	5.30284e-15	0.0236083	7.95145e-16	0.114565	3.02082e-05	0.918652	0.99948	0.0334553	2.92311e-05
NRRL3_5366	-	-	sugar_catabolism|TCA & glyoxylate cycle	0	0	0	0	0	0	0	0	0	0.0459653	0	0.0153218	0	0	0	0	0	0	0.0104506	0.00348353	0	0	0	0	0.0492088	0	0	0.0164029	0	0.0308462	0.0303696	0.0204053	1	NA	1.666	NA	1	NA	1	NA	0.772995	NA	1.42367	NA	2.47334	NA
NRRL3_9556	-	-	sugar_catabolism|TCA & glyoxylate cycle	0	0	0	0	0	0	0.283763	0.0945877	0.276508	0.298081	0.462395	0.345661	0.225614	0	0	0.0752047	0.171825	0	0.0308299	0.0675516	0	0	0.200298	0.066766	0.467427	0	0.191577	0.219668	0.744631	0.196895	0.0971547	0.346227	1.56133	NA	13.4806	0.0540816	5.95086	0.211054	3.8114	0.363359	0.44144	0.563937	0.368941	NA	3.17327	0.286964
NRRL3_10102	aclA	ATP citrate synthase domain-containing protein	TCA & glyoxylate cycles	102.876	107.659	148.961	119.832	155.803	134.442	135.01	141.752	154.036	135.622	111.296	133.651	161.199	150.608	167.272	159.693	112.201	109.516	89.045	103.587	152.011	124.012	168.779	148.267	117.223	128.138	79.2131	108.191	121.832	111.59	106.093	113.172	1.0466	0.967603	0.905027	0.350944	1.07833	0.469934	1.03032	0.794134	1.19149	0.113359	1.11055	0.99948	0.773428	0.00764348
NRRL3_10103	aclB	ATP-citrate synthase subunit 1	TCA & glyoxylate cycles	70.9798	77.7628	98.5311	82.4246	108.195	93.1088	105.984	102.429	104.361	101.462	82.4262	96.0831	139.436	111.341	119.705	123.494	88.2839	85.9166	73.0265	82.409	126.964	92.3392	135.764	118.356	89.0152	87.651	66.7936	81.1533	83.3518	89.9088	90.8075	88.0227	1.07822	0.921888	0.851957	0.111374	1.07865	0.467334	1.0004	1	1.26609	0.0255345	1.15856	0.956739	0.755876	0.0034043
NRRL3_11573	acoA	aconitate hydratase, mitochondrial	TCA & glyoxylate cycles	290.643	157.721	227.41	225.258	210.617	297.537	192.033	233.396	690.655	559.873	474.966	575.165	201.786	284.576	360.485	282.282	225.136	282.11	170.791	226.012	290.694	193.817	265.338	249.95	328.708	339.876	265.99	311.525	274.507	268.899	254.322	265.909	0.949502	0.98201	2.14462	6.44771e-07	1.11707	0.532403	1.17648	0.342612	0.520872	7.48205e-05	0.897334	0.99948	1.15151	0.442479
NRRL3_1584	pdhC	pyruvate dehydrogenase E1 component subunit beta, mitochondrial	TCA & glyoxylate cycles	53.9097	56.3314	81.6557	63.9656	92.3838	85.854	89.3715	89.2031	104.098	81.9847	81.4756	89.1861	43.7083	44.2902	39.4396	42.4794	33.9023	56.929	44.5089	45.1134	53.6151	55.3289	65.1262	58.0234	38.7663	38.3064	25.4468	34.1732	35.282	34.9752	28.8713	33.0428	1.15087	0.803952	0.92866	0.579639	0.470327	1.5196e-12	0.408672	4.08168e-17	0.506458	1.44221e-09	1.03362	0.99948	0.546883	3.3572e-08
NRRL3_2395	acuD	isocitrate lyase	TCA & glyoxylate cycles	306.996	25.5837	52.0844	128.221	22.3345	225.991	33.7028	94.0094	303.214	259.066	238.133	266.804	157.9	172.433	159.764	163.366	63.781	69.2096	56.9211	63.3039	128.002	76.5214	96.4765	100.333	96.7571	80.3284	66.1167	81.0674	83.5117	130.68	89.2618	101.151	0.651289	NA	1.62232	NA	1.01334	NA	1.55589	NA	0.624624	NA	1.30418	NA	1.07867	NA
NRRL3_2775	sdhB	succinate dehydrogenase [ubiquinone] cytochrome b small subunit, mitochondrial	TCA & glyoxylate cycles	100.438	81.9528	97.4799	93.2902	96.3712	115.709	94.5884	102.223	183.112	184.337	128.557	165.335	80.3926	77.5601	75.6842	77.879	132.039	147.093	96.2028	125.112	163.957	132.25	157.775	151.327	70.3881	60.4098	66.478	65.7586	52.0607	60.0674	45.7147	52.6143	0.95681	0.969595	1.75385	2.86146e-09	0.854082	0.128175	0.892634	0.296519	0.486975	1.43762e-13	0.975907	0.99948	0.476661	4.90361e-15
NRRL3_3113	fumR	fumarate hydratase	TCA & glyoxylate cycles	109.325	77.4367	123.131	103.298	120.947	116.028	114.872	117.282	127.307	88.0781	81.8548	99.08	51.7219	41.5464	47.7366	47.0016	65.9211	76.0788	60.4246	67.4748	79.1176	67.4471	78.2701	74.9449	37.9845	37.3956	31.9155	35.7652	35.302	32.8466	35.6614	34.6033	1.04462	0.970759	0.80992	0.0607718	0.379554	1.61989e-21	0.36334	2.77111e-23	0.468631	1.1187e-12	0.90104	0.99948	0.436469	9.64697e-16
NRRL3_316	-	aconitate hydratase, mitochondrial	TCA & glyoxylate cycles	17.2506	17.838	29.5714	21.5533	26.3665	22.919	24.3128	24.5328	42.549	26.6099	23.8263	30.9951	9.90022	9.14669	7.99769	9.01487	10.5686	19.2695	14.1259	14.6547	15.5198	16.5394	20.3832	17.4808	7.42802	7.27562	6.42369	7.04244	6.8865	8.17575	7.64793	7.57006	1.06112	0.977259	1.20562	0.306613	0.373706	4.74745e-10	0.35218	4.41039e-11	0.30997	6.80567e-13	0.974981	0.99948	0.391427	5.47106e-09
NRRL3_3570	mdhA	malate dehydrogenase precursor	TCA & glyoxylate cycles	276.677	185.305	287.225	249.736	239.524	301.932	251.775	264.41	336.572	349.449	259.935	315.319	276.782	250.164	234.454	253.8	239.554	235.261	165.889	213.568	340.189	219.872	289.573	283.211	193.154	199.687	152.724	181.855	205.771	220.118	170.873	198.921	0.942808	0.959567	0.961864	0.752148	0.831824	0.0620803	0.882283	0.223892	0.864804	0.217002	1.06595	0.99948	0.708009	0.000365558
NRRL3_3733	acuE	malate synthase, glyoxysomal	TCA & glyoxylate cycles	275.155	14.1442	32.6331	107.311	17.6748	180.504	16.7593	71.646	355.725	237.275	252.214	281.738	39.1764	23.5508	71.1011	44.6094	36.926	37.9859	34.8321	36.5813	58.5738	46.3932	56.01	53.659	32.125	38.8316	29.5623	33.5063	49.4152	50.8643	43.0018	47.7604	0.5898	0.915248	1.96993	0.342278	0.320724	0.0782078	0.543784	0.376229	0.16281	0.00868223	1.18702	0.99948	0.690363	0.6303
NRRL3_3739	mcsA	2-methylcitrate synthase McsA, component of the methyl citric acid cycle	TCA & glyoxylate cycles	17.2116	6.10814	12.6491	11.9896	9.04048	15.6886	8.8131	11.1807	21.8246	15.7244	17.4253	18.3248	15.8452	17.1372	13.6288	15.5371	13.5597	10.4082	13.607	12.525	16.3389	13.057	15.9465	15.1141	19.4385	18.961	15.9542	18.1179	16.119	20.6821	22.0945	19.6319	0.9283	0.98201	1.45535	0.113462	1.31796	0.241939	1.41975	0.131739	0.905593	0.759773	1.01575	0.99948	1.26244	0.353006
NRRL3_4395	mdhB	malate dehydrogenase, mitochondrial	TCA & glyoxylate cycles	324.15	293.924	433.048	350.374	376.321	363.335	359.329	366.328	378.988	267.682	230.731	292.467	121.167	121.822	122.825	121.938	122.93	161.456	130.405	138.264	173.342	147.126	155.372	158.613	101.829	81.8258	77.3674	87.0074	90.0844	93.0844	93.878	92.3489	0.850347	0.648966	0.590975	3.40439e-08	0.239408	8.55242e-54	0.281542	2.73698e-42	0.405107	6.53437e-21	0.91269	0.99948	0.454169	1.08688e-16
NRRL3_4474	carC	succinate dehydrogenase	TCA & glyoxylate cycles	66.3329	36.4374	59.5227	54.0977	61.1836	73.9025	39.6896	58.2586	191.621	126.076	103.155	140.284	49.895	82.119	56.7858	62.9333	65.454	93.6082	70.7695	76.6106	90.6822	82.8774	83.0601	85.5399	62.4362	65.5146	38.6665	55.5391	49.2222	51.0529	45.8515	48.7089	1.17365	0.89307	2.47568	1.44643e-08	1.23312	0.236897	1.05067	0.808745	0.498092	5.43584e-05	0.87931	0.99948	0.574023	0.000858767
NRRL3_4756	lpdA	dihydrolipoyl dehydrogenase, precursor	TCA & glyoxylate cycles	96.1369	79.2982	124.053	99.8294	101.609	104.322	95.6866	100.539	110.409	92.4056	77.3353	93.3833	56.3323	52.2422	61.4719	56.6821	55.8056	62.9301	48.2552	55.6636	79.1722	58.6403	72.4288	70.0804	51.3329	45.5706	45.5513	47.4849	50.4413	47.1417	41.92	46.501	1.00796	1	0.956321	0.656537	0.583524	6.86079e-12	0.578916	4.14775e-12	0.610175	2.41052e-09	0.996978	0.99948	0.738652	0.00023437
NRRL3_5239	sdhA	succinate dehydrogenase [ubiquinone] flavoprotein subunit, mitochondrial	TCA & glyoxylate cycles	69.8853	33.9955	53.9477	52.6095	57.7145	71.7741	52.4812	60.6566	222.904	149.281	125.337	165.841	64.9353	59.495	61.5265	61.9856	70.0212	95.6112	67.301	77.6445	101.267	83.7016	87.2807	90.7498	56.6004	49.52	36.251	47.4571	47.0702	48.6449	45.1463	46.9538	1.00584	1	2.48114	1.4352e-09	0.960409	0.835835	0.954831	0.808745	0.387083	1.23533e-09	0.953774	0.99948	0.493466	4.29403e-06
NRRL3_5263	IcdA	isocitrate dehydrogenase [NADP]	TCA & glyoxylate cycles	158.059	125.014	185.582	156.218	179.045	223.026	169.161	190.411	197.94	130.853	116.706	148.5	62.9974	59.317	58.8578	60.3907	49.3444	73.7578	39.8348	54.3123	71.1366	52.5719	75.4112	66.3732	52.7305	50.1764	34.6135	45.8401	50.4171	47.0188	32.0589	43.1649	1.08499	0.962906	0.758457	0.0667962	0.314539	1.50573e-17	0.289899	6.51343e-20	0.414709	9.47626e-10	0.987496	0.99948	0.695839	0.0146363
NRRL3_547	citA	citrate synthase CitA	TCA & glyoxylate cycles	329.563	254.522	363.853	315.979	382.137	404.934	362.354	383.142	469.884	330.649	275.341	358.625	116.049	101.104	111.258	109.47	112.289	193.61	122.491	142.797	174.74	156.296	177.446	169.494	94.7457	79.2344	68.6855	80.8885	82.1319	78.6006	76.8458	79.1928	1.10293	0.921657	0.935488	0.656537	0.304157	5.25306e-25	0.275772	4.4578e-29	0.325132	2.71062e-21	0.995908	0.99948	0.470716	2.27945e-10
NRRL3_5660	sdhC	succinate dehydrogenase [ubiquinone] flavoprotein subunit, mitochondrial	TCA & glyoxylate cycles	0.252822	0	0.148502	0.133775	0	0.100333	0.106409	0.068914	0.101816	0.110887	0	0.070901	0	0	0.093156	0.031052	0.0227536	0	0.0374751	0.0200762	0	0.0700601	0.0784762	0.0495121	0	0.0654112	0	0.0218037	0	0.0743048	0.0365864	0.0369637	0.259505	NA	0.400638	0.406212	0.43286	0.449189	1.66802	0.723243	1.08042	0.966689	1.0623	NA	1.9321	0.578737
NRRL3_6354	oahA	oxaloacetate acetylhydrolase	TCA & glyoxylate cycles	831.074	93.4036	250.762	391.747	203.529	700.95	193.304	365.928	2978.9	3119.49	2079.94	2726.11	2088.61	1492.8	2527.1	2036.17	543.93	721.16	587.604	617.565	1497.59	751.676	1099.49	1116.25	578.874	429.988	340.176	449.679	355.053	534.314	484.078	457.815	0.803905	0.967603	5.46657	0.000108287	4.20346	0.000966077	5.2288	0.000126483	0.76894	0.674412	1.37299	0.99948	0.536349	0.201583
NRRL3_7795	acuA	acetyl-coenzyme A synthetase	TCA & glyoxylate cycles	462.067	60.0752	108.758	210.3	75.8768	389.735	77.0496	180.887	518.699	367.7	341.392	409.264	317.622	308.971	232.975	286.523	136.829	139.35	97.0221	124.4	200.256	128.24	162.628	163.708	322.073	294.225	187.413	267.904	309.562	327.123	253.096	296.594	0.762226	0.95118	1.55568	0.363249	1.13604	0.806142	1.49043	0.391973	0.730255	0.588834	1.04305	0.99948	1.68963	0.271078
NRRL3_7854	kgdA	2-oxoglutarate dehydrogenase, mitochondrial	TCA & glyoxylate cycles	77.1625	64.1766	90.8251	77.3881	90.7282	95.8356	94.0011	93.5216	100.994	70.0036	66.3237	79.1071	40.1065	35.2835	36.3977	37.2626	40.5037	63.332	35.2277	46.3545	53.8363	43.0482	57.4328	51.4391	45.4499	38.1386	31.4527	38.3471	36.4106	39.9776	32.5862	36.3248	1.06959	0.96274	0.808004	0.0857426	0.390919	2.34565e-17	0.365484	1.00533e-19	0.483808	6.24684e-10	0.909981	0.99948	0.672605	0.000769279
NRRL3_9217	kdgB	dihydrolipoamide S-succinyl transferase	TCA & glyoxylate cycles	47.9244	33.7372	49.0417	43.5678	58.6869	53.9643	50.8255	54.4922	59.9254	59.9302	56.5507	58.8021	46.4501	52.0749	47.2256	48.5835	25.6495	35.7813	27.7898	29.7402	39.1127	33.7483	32.5551	35.1387	33.2362	30.0603	28.3296	30.542	29.6311	32.2297	31.5922	31.151	1.11967	0.808039	1.14436	0.164883	0.919784	0.395182	0.821479	0.0313506	0.803757	0.0308654	0.990259	0.99948	0.884445	0.215416
NRRL3_10052	xltC	glucose, pentose	sugar_transporter	162.25	116.211	206.777	161.746	175.25	202.114	158.206	178.523	194.838	137.167	98.5458	143.517	10.1346	9.29308	7.51422	8.98063	115.365	184.475	128.735	142.858	189.121	155.978	167.212	170.77	8.06909	3.50138	3.11136	4.89394	6.23595	4.64164	4.61921	5.1656	1.00586	1	0.741754	0.11888	0.0518247	1.4314e-67	0.0515226	1.01205e-67	0.0698678	2.41946e-53	0.943633	0.99948	0.0283399	9.75426e-95
NRRL3_10141	-	maltose, sucrose	sugar_transporter	0.086953	0.100803	0	0.0625853	0.2407	0	0	0.0802333	0.46834	0.381683	0	0.283341	0.344951	0.815712	0.771586	0.644083	0.21602	0.131482	0.236085	0.194529	0.198913	0.381453	0.21356	0.264642	0.0811479	0.26921	0.202667	0.184342	0.439923	0.560867	0.301412	0.434067	0.484026	NA	2.80748	0.00961549	5.53588	4.08413e-06	11.4371	6.84782e-06	1.97183	0.0549059	1.21093	NA	1.57002	0.164982
NRRL3_10202	-	pentose, glycerol	sugar_transporter	0.330787	0.288059	0.388307	0.335718	0.343316	0.393633	0.695556	0.477502	1.20196	0.580715	1.01635	0.933008	3.38866	2.21485	1.71119	2.43823	1.00042	0.835413	0.434479	0.756771	0.947256	0.272603	1.01753	0.745796	1.08124	0.512321	0.289566	0.627709	1.61261	0.824723	0.81248	1.08327	1.50277	0.913571	3.15834	0.00921113	8.02774	3.59334e-07	5.34194	5.5917e-05	2.54176	0.0289468	0.670323	NA	0.867735	0.774387
NRRL3_10300	-	galacturonic, quinic acid	sugar_transporter	1.72237	0.0455252	0.0919187	0.619938	0	1.24232	0.131722	0.458014	10.9934	10.925	10.5841	10.8342	83.3753	100.988	59.7859	81.3831	18.2938	5.58807	5.44237	9.77475	11.2266	9.22283	15.7339	12.0611	74.1952	54.5119	41.4607	56.7226	86.3336	78.296	78.1679	80.9325	0.689077	0.969048	14.5919	0.000736134	112.049	4.47745e-10	162.607	3.81136e-11	7.67885	0.0195267	0.974798	0.99948	4.65091	0.0635231
NRRL3_10866	-	unknown	sugar_transporter	0.265644	0.0512962	0.207845	0.174928	0.122566	0.140475	0.297836	0.186959	0.763248	0.69967	0.967353	0.81009	2.10799	3.08624	1.96481	2.38635	3.67337	6.19885	2.07527	3.9825	3.54291	2.232	5.8676	3.88084	2.14797	1.00502	0.412531	1.18851	1.85648	1.45362	1.17646	1.49552	0.497764	0.858476	4.43045	0.000977249	12.9092	1.4516e-09	25.9344	1.38079e-08	2.91374	0.00783458	0.781135	0.99948	0.281528	0.000356413
NRRL3_11036	-	galacturonic, quinic acid	sugar_transporter	1.1328	0.141018	0.379964	0.551261	0.223928	0.641944	0.272246	0.379373	10.778	9.51677	8.17657	9.49045	12.2978	10.5072	8.36937	10.3915	3.17025	2.37259	1.34021	2.29435	3.70962	3.02532	2.98926	3.2414	12.4724	9.60986	9.26129	10.4479	11.4506	10.5872	8.04439	10.0274	0.526301	0.575161	12.9205	1.56457e-21	15.6095	8.08812e-25	29.6588	4.79222e-27	1.20812	0.58895	1.12382	0.99948	3.64211	2.87064e-07
NRRL3_11054	-	unknown	sugar_transporter	5.3226	4.23144	4.93746	4.8305	5.46551	4.63084	4.33182	4.80939	32.1315	25.9252	22.1569	26.7379	48.5828	36.9238	34.0209	39.8425	16.0062	18.2703	11.5811	15.2859	22.3965	16.8615	22.2557	20.5046	15.786	9.48107	9.90853	11.7252	16.1914	12.5865	11.2596	13.3458	0.881469	0.923609	3.81672	1.55213e-20	5.95669	4.9167e-36	6.75769	1.02559e-38	1.56068	0.00555523	1.06225	0.99948	0.577469	0.000225862
NRRL3_1110	-	galacturonic, quinic acid	sugar_transporter	23.809	29.7008	36.4687	29.9928	40.6871	28.2726	42.445	37.1349	14.804	13.7002	8.93562	12.4799	16.0426	19.518	17.2359	17.5988	13.13	12.9669	8.30945	11.4688	17.0902	11.7149	12.8275	13.8775	20.703	19.2196	15.5728	18.4985	15.648	17.5816	14.1745	15.8014	1.10555	0.919509	0.368204	1.96034e-17	0.510736	1.4996e-08	0.461977	7.86143e-11	1.3871	0.0199195	1.00151	0.99948	1.41627	0.00571037
NRRL3_11358	-	maltose, sucrose	sugar_transporter	0.161442	0.234485	0.189529	0.195152	0.111695	0.128083	0.271598	0.170459	0.39098	0.708505	0.33069	0.476725	0.960123	0.972531	0.596367	0.843007	0.575099	0.244878	0.346103	0.388693	0.277575	0.798975	0.695889	0.590813	0.980356	0.750296	0.377135	0.702596	0.757639	0.757818	0.326611	0.614023	0.526509	NA	2.0986	0.132346	3.41894	0.0066113	6.49361	0.000737889	1.62915	0.35462	1.24019	NA	1.21494	0.700471
NRRL3_11470	-	cellodextrin, lactose	sugar_transporter	0.0862869	0.0500279	0	0.0454383	0.119424	0	0.290257	0.13656	0.232356	0.07575	0.235662	0.181256	0.912765	0.809367	0.2552	0.659111	0.336993	0.130518	0.167428	0.211646	0.296151	0.473304	0.211989	0.327148	0.563748	0	0.201163	0.25497	0.498861	0.202403	0.199413	0.300226	1.62085	NA	4.0644	0.147724	11.6444	0.00478801	7.18415	0.0246318	2.86498	0.235801	1.13184	NA	0.963076	0.969066
NRRL3_11710	-	maltose, sucrose	sugar_transporter	9.03034	0.476704	0.385486	3.29751	0.340805	7.68514	0.966704	2.99755	70.879	52.7471	53.5862	59.0708	103.3	98.7114	92.8144	98.2753	61.2452	55.7058	36.9986	51.3165	79.7582	45.4757	76.2847	67.1729	57.4308	46.2846	46.1946	49.97	50.2144	51.293	44.6001	48.7025	0.727488	NA	14.1616	NA	23.9292	NA	32.8929	NA	1.68972	NA	1.03672	NA	0.797119	NA
NRRL3_11715	xltA	xylose	sugar_transporter	1.05924	0.308272	0.621882	0.663131	0.418682	0.960536	0.763868	0.714362	14.8118	9.69395	11.365	11.9569	1.39922	1.11312	1.11713	1.20982	5.83931	5.06233	6.14407	5.6819	3.56184	3.00232	2.52175	3.02864	1.06117	1.32916	0.708281	1.03287	0.87326	1.06601	1.26879	1.06935	0.765005	0.906912	14.4519	3.64749e-30	1.71736	0.049259	2.2449	0.00665353	0.118833	6.73854e-20	0.410054	0.0074757	0.15951	1.28595e-15
NRRL3_11740	-	inositol, fructose	sugar_transporter	8.28953	1.07615	1.85471	3.74013	1.81957	9.81629	1.77197	4.46928	53.7492	66.3155	74.2074	64.7574	88.3884	158.197	125.714	124.1	51.456	29.4583	31.3748	37.4297	62.3049	46.6904	44.9543	51.3165	114.058	117.208	93.5651	108.277	67.3255	96.5567	69.4857	77.7893	1.02324	1	14.1661	7.40551e-08	28.0796	4.9815e-12	27.442	8.10022e-12	1.98217	0.273778	1.12882	0.99948	2.41074	0.105224
NRRL3_11807	-	inositol, fructose	sugar_transporter	61.7491	33.6152	63.609	52.9911	45.6254	70.4259	41.1995	52.4169	66.5922	50.6988	39.0787	52.1232	11.1192	7.06246	7.3445	8.50872	115.343	143.676	112.877	123.965	178.123	130.511	161.55	156.728	6.58126	4.42754	4.02793	5.01224	5.96212	4.44668	2.30067	4.23649	0.92649	0.972003	0.847464	0.473778	0.143846	8.20208e-25	0.155259	6.89036e-23	0.169737	7.59161e-20	1.01205	0.99948	0.0306789	3.34283e-76
NRRL3_1317	-	cellodextrin, lactose	sugar_transporter	0	0	0	0	0	0	0	0	0.141607	0.153864	0.239329	0.178267	0.347657	0.469804	0	0.272487	0.652839	0.750611	0.152868	0.518773	0.200415	0.480381	0.537887	0.406228	0.16354	0	0.30629	0.15661	0.190027	0.205524	0.202494	0.199348	1	NA	15.6413	0.0182821	29.5254	0.00223463	18.9104	0.00854628	1.88765	0.531896	0.718197	NA	0.305684	0.111215
NRRL3_1652	-	xylose	sugar_transporter	14.5581	2.34744	4.03263	6.97939	2.06557	9.95216	1.25629	4.42467	196.119	171.648	144.461	170.743	108.471	84.1599	111.87	101.5	115.387	97.38	84.5205	99.0958	67.4009	41.5761	61.9603	56.9791	55.506	35.4157	46.7554	45.8924	18.4153	28.7541	30.7405	25.97	0.593861	0.850809	18.9831	8.76128e-11	11.7459	5.11367e-08	19.7788	4.15815e-11	0.618753	0.431879	0.456011	0.939239	0.372039	0.0459773
NRRL3_235	-	pentose, glycerol	sugar_transporter	11.2466	3.62655	7.43223	7.43513	7.95487	17.8443	7.2871	11.0288	37.0907	65.6688	96.4715	66.4103	24.7784	60.3614	117.232	67.4573	30.7271	33.359	18.8279	27.638	22.3251	16.6557	25.0043	21.3284	7.00154	10.7515	10.4992	9.41741	3.24942	7.13486	13.384	7.92276	1.30422	0.950288	7.19382	3.60959e-07	7.30646	2.0066e-07	5.60216	7.88443e-06	1.01566	0.983541	0.656829	0.99948	0.301352	0.00309102
NRRL3_2351	-	pentose, glycerol	sugar_transporter	59.3301	38.8307	69.3678	55.8429	69.0278	85.6873	61.2453	71.9868	99.0917	111.519	125.111	111.907	94.8388	129.887	183.92	136.215	96.0416	123.092	76.0168	98.3835	124.354	97.475	125.359	115.729	50.9785	45.4346	48.839	48.4174	40.9125	39.6434	58.2767	46.2775	1.11084	0.9562	1.5603	0.00937671	1.97264	2.88939e-05	1.77581	0.000469933	1.26426	0.253639	0.976434	0.99948	0.410814	5.49959e-08
NRRL3_2528	-	galacturonic, quinic acid	sugar_transporter	3.73966	3.56967	4.58498	3.96477	5.17515	5.53792	3.49483	4.73597	5.81597	7.00296	4.76631	5.86175	5.93209	3.00497	5.03628	4.65778	2.92659	3.31544	3.00683	3.08295	4.66374	3.65192	2.96479	3.76015	4.50116	4.11853	3.49137	4.03702	2.7011	3.07123	2.83356	2.86863	0.996467	1	1.23403	0.249675	1.02961	0.895367	1.03326	0.88295	0.834351	0.398588	0.928248	0.99948	1.06216	0.773272
NRRL3_2828	-	cellodextrin, lactose	sugar_transporter	0.262889	0.101562	0	0.121484	0.242579	0.139021	0.147379	0.176326	1.08566	0.69239	1.55564	1.11123	0.579428	1.40941	1.55533	1.18139	0.963715	0.706458	0.458605	0.709593	0.701451	0.384305	0.968197	0.684651	0.654159	0.542566	0.408387	0.535037	1.01348	0.719335	0.455611	0.729475	0.693735	NA	8.47186	3.84965e-06	8.76084	2.63852e-06	12.6285	3.32508e-05	1.03411	0.953821	0.824516	NA	0.579492	0.135861
NRRL3_3021	-	inositol, fructose	sugar_transporter	0.633659	0.368346	0.0929929	0.364999	0	0.502741	0.399782	0.300841	2.59977	2.01603	1.94693	2.18758	2.61662	3.07412	3.04228	2.91101	1.86392	1.28249	1.32917	1.49186	2.36176	1.65621	1.85472	1.95756	3.10871	2.45452	1.9439	2.50238	2.00103	2.69599	3.15946	2.61883	0.848929	0.967603	5.89103	1.30106e-11	6.76223	2.62314e-13	7.96559	4.65612e-12	1.14789	0.666578	1.09715	0.99948	1.44725	0.124386
NRRL3_3028	ctA	cellodextrin, lactose	sugar_transporter	6.53576	1.94532	2.01404	3.49837	2.60016	6.35177	2.7487	3.90021	17.6332	21.728	17.5154	18.9589	21.596	30.737	21.1282	24.4871	28.8529	28.9417	23.5625	27.119	32.109	36.2829	38.8197	35.7372	24.038	15.1012	15.3578	18.1657	19.2322	23.5823	28.3314	23.7153	1.00475	1	4.67021	2.11598e-08	6.27979	1.10467e-11	6.25013	2.15035e-11	1.34465	0.411887	1.07964	0.99948	0.552935	0.0433555
NRRL3_3147	mstA	hexose	sugar_transporter	31.8383	14.691	36.8892	27.8062	8.81177	8.13509	6.53822	7.82836	164.846	129.572	118.01	137.476	167.028	219.381	95.9486	160.786	155.535	119.965	89.4382	121.646	6.63079	5.45205	9.56478	7.21587	348.856	280.069	178.373	269.099	297.617	294.911	197.911	263.48	0.256074	2.00814e-08	4.32634	7.43066e-13	5.22151	2.67569e-16	20.3907	1.75012e-49	1.20691	0.505505	0.0477682	5.79841e-49	1.78141	0.00809396
NRRL3_3272	-	xylose	sugar_transporter	0	0.140366	0	0.0467887	0.111428	0.127778	0	0.0797353	7.23738	14.5603	10.5569	10.7849	16.815	42.3645	31.8882	30.3559	7.28719	0.814392	0.769146	2.95691	1.38466	0.885711	1.38858	1.21965	17.6802	22.6221	32.0764	24.1262	24.4184	21.8775	26.6721	24.3227	1.04244	1	143.587	7.63555e-15	412.197	1.32361e-21	395.417	3.44302e-18	2.87072	0.0897494	0.305316	0.634741	7.14852	0.000234041
NRRL3_3489	-	unknown	sugar_transporter	1.37507	0.318267	0.430301	0.707879	0.761429	0.290838	0.15415	0.402139	2.76671	2.73671	2.75405	2.75249	6.67021	4.54939	5.1554	5.45833	5.28827	5.34729	2.51515	4.38357	6.28109	3.51144	8.64942	6.14732	6.49667	2.8366	2.23964	3.85764	8.08979	3.27746	3.65292	5.00672	0.574622	0.777428	4.41319	1.4151e-05	8.9296	3.22823e-11	15.5399	9.81672e-14	2.02339	0.058683	1.14904	0.99948	0.736812	0.412237
NRRL3_3594	-	maltose, sucrose	sugar_transporter	18.3891	5.10074	11.0827	11.5242	13.1778	26.1816	11.7386	17.0327	2.56296	2.8103	2.91473	2.76266	3.47228	3.95725	3.03315	3.48756	10.3731	12.6925	10.2925	11.1194	23.1374	18.6775	19.2985	20.3711	3.2971	1.86495	1.82095	2.32767	2.13426	2.16731	1.23362	1.84506	1.33694	0.822053	0.204175	2.17847e-11	0.290393	1.98808e-07	0.217207	1.07137e-10	1.42228	0.259142	1.45111	0.958729	0.17606	4.26341e-13
NRRL3_3702	-	inositol, fructose	sugar_transporter	36.9454	18.26	35.032	30.0791	22.3703	37.4315	27.7292	29.177	5.46286	2.87916	3.19988	3.8473	0.82562	1.25416	1.38444	1.15474	29.8186	28.9855	25.124	27.976	27.7793	21.9306	28.7972	26.169	0.730039	0.161386	0.456595	0.44934	0.338212	0.77933	0.76769	0.628411	0.848008	0.919509	0.108063	4.80998e-30	0.0314114	1.38716e-57	0.0370414	4.84758e-52	0.290676	3.19805e-07	0.783858	0.994568	0.0121674	7.48584e-71
NRRL3_379	-	unknown	sugar_transporter	21.0844	19.4143	24.5271	21.6753	26.5231	22.2491	24.6641	24.4788	15.5133	15.7763	13.2695	14.853	12.6128	15.1236	15.3305	14.3556	13.4964	14.7051	11.5307	13.2441	15.4934	11.5376	12.1316	13.0542	12.224	12.9538	11.6248	12.2675	11.339	11.3905	11.4352	11.3882	0.98626	0.992426	0.551008	2.94688e-22	0.549929	1.1849e-20	0.55759	1.09609e-18	0.998042	0.98919	0.892606	0.906724	0.821627	0.00350007
NRRL3_386	-	unknown	sugar_transporter	27.2931	23.953	33.4137	28.2199	25.8371	22.5817	25.2083	24.5424	16.4071	15.9476	12.8047	15.0531	6.97262	5.83102	11.7572	8.18695	16.1355	23.9651	13.1852	17.7619	24.5416	16.7351	22.7552	21.344	8.67741	5.18605	7.03307	6.96551	4.71721	5.4511	5.32191	5.16341	0.817366	0.797751	0.459511	2.94861e-07	0.260767	3.4187e-19	0.319033	5.22873e-14	0.567488	0.00093318	0.950966	0.99948	0.332321	4.7053e-13
NRRL3_3879	mstH	hexose	sugar_transporter	157.036	151.541	272.059	193.545	178.005	158.351	174.05	170.135	360.367	259.604	215.241	278.404	8.36961	7.47544	2.95542	6.26682	182.674	265.063	207.722	218.486	217.336	163.445	191.529	190.77	13.4585	1.80626	1.06936	5.44471	3.36977	1.71041	2.21463	2.4316	0.797526	NA	1.18191	NA	0.0281559	NA	0.0353041	NA	0.0238224	NA	0.713132	NA	0.0175172	NA
NRRL3_3902	-	galacturonic, quinic acid	sugar_transporter	0	0	0	0	0	0	0	0	0.690078	0.633105	0.328337	0.550507	2.01239	2.0383	4.38135	2.81068	1.85641	1.7835	0.765729	1.46855	1.83769	1.41066	2.56702	1.93846	0.973475	1.32446	0.936324	1.07809	2.25652	0.940587	0.694932	1.29735	1	1	69.1272	8.99363e-06	383.953	8.54963e-11	245.913	2.15572e-09	5.5543	2.94766e-05	0.977886	NA	0.541525	0.132065
NRRL3_4004	-	pentose, glycerol	sugar_transporter	2.85476	1.15349	2.33532	2.11452	2.03543	1.5097	2.61898	2.0547	2.05002	1.06322	1.29946	1.4709	2.74536	3.70958	3.3262	3.26038	1.59693	0.915867	0.671311	1.06137	0.989623	1.23362	1.80634	1.34319	3.31028	3.66055	2.21828	3.06304	2.12567	3.95687	3.29868	3.12707	0.863088	0.967603	0.569996	0.0565944	1.42912	0.218079	1.65582	0.0828466	2.50724	0.00226382	1.08785	0.99948	2.4143	0.00122585
NRRL3_4244	-	unknown	sugar_transporter	0.0931882	0.107785	0	0.0669911	0	0.14782	0	0.0492733	0.150699	0.163655	0	0.104785	0	0	0	0	0.0329505	0.140475	0.107904	0.0937765	0.106362	0.101918	0.228219	0.1455	0	0	0	0	0	0	0	0	0.393458	NA	1.3324	0.826029	0.0877272	0.0671748	0.222965	0.344069	0.0658415	0.0643599	0.648113	NA	0.101546	0.0895399
NRRL3_4329	-	pentose, glycerol	sugar_transporter	0.323658	0.517065	0.759928	0.53355	0.335892	0.385166	0.272246	0.331101	0.958042	0.852248	0.883953	0.898081	1.49713	0.649929	0.836937	0.994665	0.662871	0.818135	0.488784	0.656597	1.29837	0.53388	0.896777	0.909676	0.907081	0.83564	0.567018	0.769913	0.701057	0.996999	0.420927	0.706328	0.577262	0.689926	1.63192	0.092685	1.53314	0.152363	2.65588	0.00402657	0.93947	0.883942	1.2012	NA	1.00565	0.988389
NRRL3_4386	-	inositol, fructose	sugar_transporter	2.32779	0.967851	1.94313	1.74626	0.931643	2.33388	0.825104	1.36354	7.59627	8.86568	5.43725	7.29973	12.5255	11.3593	11.463	11.7826	7.41831	4.69139	3.4922	5.20063	9.11836	4.89315	7.30816	7.10656	12.9766	10.7162	6.91767	10.2035	12.2986	10.4802	9.39808	10.7256	0.755613	0.856699	3.6056	3.19464e-08	6.24002	5.76653e-16	8.25822	4.52976e-19	1.73065	0.0352272	1.1284	0.99948	1.659	0.0346751
NRRL3_4569	-	pentose, glycerol	sugar_transporter	12.7393	7.12726	8.35228	9.40628	6.56673	13.6594	7.09251	9.10621	46.9007	43.1173	39.952	43.3233	20.3332	12.6004	27.4199	20.1178	19.5399	25.2744	21.862	22.2254	40.6863	22.8269	30.8439	31.4524	4.91876	5.2583	5.11769	5.09825	3.23899	4.17259	4.26335	3.89164	0.894236	0.967603	3.64541	6.25913e-10	1.74894	0.0102354	1.95579	0.00199812	0.479764	0.00160199	1.12763	0.99948	0.191579	5.10918e-15
NRRL3_4757	-	pentose, glycerol	sugar_transporter	1.44952	0.0935771	0.189079	0.577392	0.557142	1.15	0.270953	0.659365	4.20375	3.81678	5.60834	4.54296	2.34133	2.26375	1.90377	2.16962	7.40195	7.12593	7.18916	7.23901	6.00019	5.13712	6.34781	5.82837	2.33228	0.582186	2.16351	1.69266	1.22092	1.70106	2.18777	1.70325	0.734256	0.960332	5.37245	0.000467894	2.84977	0.0330748	3.88117	0.00671637	0.530442	0.279151	0.622093	0.99948	0.212661	0.00112419
NRRL3_5043	-	pentose, glycerol	sugar_transporter	26.6526	24.2569	32.6993	27.8696	26.2327	27.013	27.764	27.0032	30.9534	32.8228	27.3223	30.3662	36.5843	52.4128	41.2209	43.406	30.5351	26.5031	19.4744	25.5042	40.3033	28.6505	35.5903	34.848	55.3664	61.2638	36.7052	51.1118	52.4998	60.4451	40.8866	51.2772	0.861363	0.718974	0.943701	0.624203	1.39987	0.000405523	1.62518	3.17635e-07	1.48338	0.000108425	1.11511	0.99948	1.68712	2.08966e-08
NRRL3_5348	-	pentose, glycerol	sugar_transporter	0.0835144	0	0	0.0278381	0	0	0	0	0.179847	0.366546	0.570224	0.372206	0.662405	0.782975	0.617253	0.687544	0.0594008	0.0421664	0.0812019	0.060923	0.0956355	0.183465	0.20544	0.161514	0.233953	0.0862227	0	0.106725	0.241302	0.0489887	0.193049	0.161113	0.296532	NA	11.8468	0.00172839	21.1057	5.78851e-05	71.1751	1.03309e-05	1.78155	0.343385	2.14236	NA	1.41639	0.635019
NRRL3_5552	-	pentose, glycerol	sugar_transporter	0	0.159972	0.10816	0.0893773	0	0	0.309976	0.103325	0.596139	0.40466	0.503469	0.501423	0.975552	0.741829	0.682092	0.799824	0.554382	0.231687	0.569663	0.451911	1.15762	0.201703	0.451668	0.603664	0.945357	0.570383	0.428848	0.648196	0.666772	0.594211	1.11778	0.792921	0.405552	NA	1.79986	0.240707	3.64286	0.00327464	8.98248	0.0002287	2.02397	0.143264	0.808351	NA	0.79293	0.621236
NRRL3_5614	-	unknown	sugar_transporter	1.51325	1.08271	0.835746	1.1439	1.97142	1.69457	1.0479	1.5713	7.6252	6.95552	5.59159	6.7241	9.53635	7.51823	11.7201	9.59156	9.24502	9.00895	5.17051	7.80816	9.86909	7.21756	10.8116	9.29942	5.56387	4.77579	3.62805	4.6559	6.04974	4.33143	3.65066	4.67728	1.00015	1	4.00915	7.03675e-15	5.78792	2.2301e-23	5.78704	1.5097e-20	1.44368	0.0548143	0.988698	0.99948	0.475715	5.94042e-06
NRRL3_5634	-	unknown	sugar_transporter	1.61503	1.14301	2.10595	1.62133	1.98718	0.854018	2.71598	1.85239	0.821843	0.551435	0.735148	0.702809	0.356036	0.360908	0.265498	0.327481	0.540445	0.76775	0.451428	0.586541	0.307587	0.982806	0.990381	0.760258	0.58586	0.647962	0.313373	0.515732	0.324398	0.262989	0.362771	0.316719	1.28261	0.900676	0.376739	0.000846853	0.132284	2.46304e-08	0.103137	4.17077e-10	0.35113	0.0159375	1.5143	NA	0.750196	0.425378
NRRL3_5659	-	inositol, fructose	sugar_transporter	2.21418	0.940275	1.65501	1.60315	1.76301	3.08847	1.3553	2.06893	49.5631	43.7363	44.6207	45.9734	94.9368	105.553	68.8665	89.7854	26.6761	14.1408	12.7302	17.849	27.5844	20.6395	23.0343	23.7527	112.338	82.1073	68.3631	87.6028	101.011	96.7854	77.8467	91.881	1.13426	0.966818	22.4717	4.13253e-54	45.2251	3.96908e-81	39.8719	1.09686e-72	2.01254	0.00125413	1.09916	0.99948	4.1047	3.91449e-13
NRRL3_5973	mstC	hexose	sugar_transporter	933.804	668.031	1029.12	876.985	1057.54	1188.79	1013.16	1086.5	6.5063	5.20606	1.89366	4.53534	3.25697	4.43176	2.73057	3.4731	148.248	249.907	106.945	168.367	160.211	182.463	212.512	185.062	2.16055	2.38797	2.07241	2.20698	4.55817	3.07501	5.21169	4.28162	1.10596	0.969048	0.004106	6.93283e-146	0.00322774	1.64896e-152	0.00291848	1.01056e-157	0.786103	0.44389	0.899977	0.99948	0.0105372	4.03842e-94
NRRL3_6036	-	maltose, sucrose	sugar_transporter	2.90521	2.81956	3.06156	2.92878	3.60675	2.0097	3.13382	2.91676	2.32335	1.63424	1.42414	1.79391	5.01794	3.78521	1.09971	3.30095	1.75793	2.98472	1.42983	2.05749	1.71135	1.64307	1.93214	1.76219	3.90135	4.69638	3.48823	4.02865	3.5459	3.49893	1.46473	2.83652	0.886054	0.970149	0.542105	0.0373666	0.994681	0.992318	1.1226	0.732171	1.83485	0.0633443	0.725245	0.99948	1.78192	0.0457643
NRRL3_6205	mstF	glucose, pentose	sugar_transporter	72.1687	6.87608	25.5397	34.8615	2.41675	24.0622	3.07217	9.85037	116.883	134.556	104.297	118.579	155.795	194.768	202.558	184.374	288.111	250.369	199.071	245.85	173.713	115.237	173.075	154.008	155.647	138.757	136.198	143.534	122.869	152.119	139.983	138.324	0.252575	NA	2.83058	NA	4.46818	NA	17.6905	NA	1.57854	NA	0.497645	NA	0.480431	NA
NRRL3_6252	-	pentose, glycerol	sugar_transporter	0	0	0	0	0	0.273095	0	0.0910317	0.787974	0.302226	0.822716	0.637639	0.796618	0.461299	1.01817	0.758696	1.95595	3.51541	1.01889	2.16342	2.46182	2.26629	4.33515	3.02109	0.883665	0.266495	0.401333	0.517164	1.30613	0.252365	0.69618	0.751558	2.90797	0.913571	36.6427	0.000297114	46.1909	8.48417e-05	15.8842	0.00175597	1.26057	0.744391	1.10556	NA	0.191583	0.000416372
NRRL3_728	-	cellodextrin, lactose	sugar_transporter	0.421741	0.195755	0.0990093	0.238835	0.233464	0.669131	0	0.300865	2.13453	2.36938	2.0733	2.1924	4.57199	3.95455	6.23492	4.92049	4.52729	4.42726	1.70474	3.5531	2.80033	2.87103	5.60012	3.75716	2.44131	2.87348	1.0823	2.13236	2.49839	2.67158	2.53452	2.56816	0.883154	0.988544	7.309	1.32445e-07	18.5433	1.13318e-15	20.9967	1.53706e-13	2.53706	0.00790993	0.880455	0.99948	0.5395	0.0656644
NRRL3_7294	-	glucose, pentose	sugar_transporter	3.11968	2.36423	4.00324	3.16238	2.15989	3.09255	2.78623	2.67956	14.197	10.8735	8.121	11.0638	12.1303	13.0897	8.80852	11.3428	8.90544	8.60327	7.50037	8.33636	6.11105	4.36321	5.59966	5.35797	10.8983	4.52191	6.90405	7.44142	5.78831	4.45423	12.493	7.57851	0.630406	0.555527	2.57678	3.36662e-05	2.83778	3.27305e-06	4.50152	9.3027e-11	1.10129	0.774606	0.542046	0.3177	0.654568	0.0792907
NRRL3_8009	-	cellodextrin, lactose	sugar_transporter	0	0	0	0	0.118815	0	0	0.039605	0.0924647	0.150728	0.117232	0.120142	0.113511	0.230055	0.126944	0.156837	0.091464	0	0.033327	0.041597	0	0	0	0	0.160264	0.177216	0.100086	0.145855	0.186108	0.402767	0.0992033	0.229359	1.02792	NA	5.04943	0.0687347	7.64971	0.0159639	7.44196	0.0390782	1.51497	0.625977	0.473158	NA	2.21087	0.230321
NRRL3_817	-	pentose, glycerol	sugar_transporter	0.490182	0.284681	0.575441	0.450101	0.452201	0.129628	0.687175	0.423001	0.307811	0.143419	0	0.15041	3.56334	6.45368	0.845127	3.62072	1.54154	0.123859	0.0954591	0.586953	0	0.538855	0.100569	0.213141	10.7599	9.11136	5.43722	8.43616	13.6867	10.3053	9.72712	11.2397	0.970346	1	0.251385	0.155908	6.8776	0.0236842	7.08778	0.0229873	27.3588	0.000424598	0.244632	0.956075	12.6266	0.00279438
NRRL3_8232	-	inositol, fructose	sugar_transporter	7.8173	5.79496	8.99035	7.5342	8.0572	9.87275	8.05207	8.66067	8.92822	10.9219	6.20895	8.68636	10.1195	11.4239	8.3673	9.97023	6.22655	7.86833	6.75218	6.94902	9.7865	9.03975	10.0248	9.61702	9.54035	11.0404	7.36304	9.3146	9.50114	9.92353	8.66896	9.36454	1.05453	0.969595	1.0498	0.743954	1.2465	0.0690316	1.18204	0.191999	1.18736	0.229377	1.06405	0.99948	1.05399	0.712062
NRRL3_8396	-	cellodextrin, lactose	sugar_transporter	2.06036	0.547598	0.100764	0.902907	0.475262	0.681007	0.144394	0.433554	1.01711	1.0551	0.586161	0.886124	0.454045	0.115027	0.507775	0.358949	1.0061	0.86589	0.833176	0.901722	2.16106	0.753585	1.68764	1.53409	0.881453	0.620257	0.500431	0.66738	1.24072	0.151038	0.496017	0.629258	0.347821	0.517466	0.76827	0.666677	0.438486	0.127285	1.26066	0.728086	0.570744	0.404167	1.1561	NA	0.606588	0.381164
NRRL3_8621	-	hexose	sugar_transporter	1.21875	1.37418	1.60991	1.40095	2.31837	1.93404	1.40987	1.88743	1.06521	1.20325	1.04017	1.10288	0.905625	2.44528	1.79964	1.71685	1.14275	1.73702	1.16213	1.3473	1.22425	1.34308	1.59813	1.38849	0.640954	1.41678	1.06941	1.04238	0.494574	0.983729	1.27732	0.918541	1.01601	1	0.561215	0.0161227	0.964001	0.9028	0.948812	0.860021	1.7177	0.0452619	0.925285	0.99948	0.662641	0.096336
NRRL3_8653	-	maltose, sucrose	sugar_transporter	6.18217	5.98648	8.1885	6.78572	6.84567	7.42577	7.72357	7.33167	23.1699	11.4755	12.6633	15.7696	9.22735	11.3651	9.66738	10.0866	11.7445	20.0181	9.18769	13.6501	14.0347	11.4224	14.4154	13.2908	3.70806	1.91372	1.64595	2.42258	5.87389	2.74436	3.01003	3.87609	1.00428	1	1.75137	0.0240631	1.07206	0.815388	1.06749	0.827724	0.612125	0.0783125	0.739145	0.991101	0.143481	2.68449e-16
NRRL3_8663	-	glucose, pentose	sugar_transporter	0.862869	0.100056	0.40511	0.456012	0.597122	0.547582	0.435386	0.526697	1.58002	2.34825	1.41397	1.78075	0.912765	1.04061	1.276	1.07646	3.89074	4.9597	2.67885	3.8431	5.52815	2.55584	4.66377	4.24925	0.402677	0.445281	0.402326	0.416761	0.24943	0.303604	0.398826	0.317287	0.937766	0.997684	3.91305	2.31399e-05	2.35583	0.0127834	2.51218	0.0143667	0.602045	0.160715	0.893224	0.99948	0.098037	7.74525e-15
NRRL3_8798	-	inositol, fructose	sugar_transporter	0.573265	0.190234	0.576831	0.446777	0.339976	0.649708	0.275534	0.421739	1.76323	3.16288	2.013	2.31304	3.03082	1.86411	3.75188	2.88227	1.31187	1.36561	1.02054	1.23267	1.87666	1.62034	2.11688	1.87129	1.98883	1.77591	0.956141	1.57363	2.18816	1.4414	2.6033	2.07762	0.673011	0.869115	5.22957	1.00913e-09	7.28846	1.07731e-13	10.8296	4.12678e-13	1.3937	0.243045	1.13777	0.99948	1.01615	0.959969
NRRL3_8841	-	pentose, glycerol	sugar_transporter	0.493764	0.047783	0.289816	0.277121	0.455517	0.39172	0	0.282412	0.974549	0.722348	0.337134	0.67801	0.978975	0.771367	0.851375	0.867239	0.527179	0.37418	0.336389	0.412583	0.942772	1.08529	0.810209	0.94609	0.538025	0.679799	0.288198	0.502007	0.950903	0.77246	0.808549	0.843971	1.45966	0.922475	3.17479	0.00762126	4.71722	0.000182571	3.23173	0.00600313	1.48584	0.410764	1.53493	NA	1.29078	0.56431
NRRL3_8911	mstG	hexose	sugar_transporter	13.7377	9.10271	11.2235	11.3546	11.4497	18.3564	15.0022	14.9361	2.42108	6.06409	6.25324	4.9128	0.212338	0.430151	0.949597	0.530695	2.83385	4.38768	2.56855	3.26336	3.68388	4.33003	3.06768	3.69386	0.300233	0.248921	0.0938485	0.214334	0.115998	0.235701	0.371506	0.241068	1.24634	0.943132	0.382738	0.00314668	0.0287491	6.96061e-23	0.0230668	1.2537e-25	0.0751142	1.12467e-11	0.875839	0.99948	0.0340517	6.63373e-16
NRRL3_935	-	pentose, glycerol	sugar_transporter	69.5384	91.2656	99.6001	86.8014	119.232	83.8281	120.024	107.695	1.24034	1.22799	1.46091	1.30975	1.7404	1.87332	1.33788	1.65053	11.6565	19.7484	8.48982	13.2982	12.8217	9.85809	15.9004	12.8601	2.92071	2.63422	1.34492	2.29995	2.31783	2.2691	2.09271	2.22655	1.08194	0.970149	0.0123456	7.73969e-121	0.0169051	4.05278e-102	0.0156248	5.63993e-106	1.36932	0.246418	0.823016	0.99948	0.124037	2.23319e-28
NRRL3_9364	-	xylose	sugar_transporter	50.0843	49.7603	51.58	50.4749	62.56	51.2576	59.4652	57.7609	14.1024	11.2717	10.4821	11.9521	14.5576	14.6382	12.4566	13.8841	20.1995	23.842	10.8682	18.3032	28.794	16.417	21.95	22.387	13.7144	12.4084	8.18086	11.4346	14.1455	12.0461	7.1194	11.1037	1.03247	0.994903	0.195935	1.13874e-27	0.239277	1.62158e-21	0.231751	2.30931e-22	1.22121	0.324096	1.00246	0.99948	0.539757	0.000103267
NRRL3_958	gatA	galacturonic, quinic acid	sugar_transporter	3.06716	0.64242	1.40007	1.70322	0.825394	4.73106	0.716527	2.09099	15.3235	9.27423	10.3547	11.6508	8.67371	4.10919	4.78692	5.85661	6.59866	12.1636	7.94205	8.90144	14.4313	9.72531	11.937	12.0312	1.19302	0.791501	0.695467	0.893329	1.41588	0.849461	0.49229	0.91921	1.10198	0.990007	5.63541	5.70382e-06	2.77654	0.00875225	2.51958	0.0193818	0.492695	0.118724	1.15656	0.99948	0.0674483	3.10909e-12
NRRL3_9716	xltB	xylose	sugar_transporter	1.95724	2.59494	2.66564	2.40594	3.46624	1.86348	4.61026	3.31333	0.968769	0.687107	1.28292	0.979599	0.724103	1.67614	0.5782	0.992814	0.726164	0.554844	0.504489	0.595166	0.987938	0.948141	1.06179	0.99929	1.09756	1.37493	0.823722	1.09874	1.18652	1.70009	1.04103	1.30921	1.34383	0.846123	0.321615	3.10595e-05	0.35123	0.000158566	0.261365	1.05925e-06	1.09208	0.847659	1.08009	0.99948	1.40328	0.280899
NRRL3_9845	-	galacturonic, quinic acid	sugar_transporter	7.34184	3.90037	5.84723	5.69648	6.77458	7.48776	6.46795	6.9101	3.86048	6.29207	5.25163	5.13473	11.5583	19.4457	12.9271	14.6437	6.35732	6.91496	3.71084	5.66104	5.39761	6.51694	9.12138	7.01198	15.0073	16.4157	13.9522	15.1251	10.045	14.2473	12.5224	12.2716	1.07925	0.970149	0.689827	0.0515345	1.93559	0.00015104	1.79345	0.00101115	2.8059	1.30657e-08	1.04784	0.99948	2.16832	7.76128e-06
NRRL3_6836	-	-	sugar_transporter|"cellodextrin, lactose"	0	0	0	0	0	0	0	0	0	0	0	0	0	0	0	0	0.0323603	0	0	0.0107868	0	0	0	0	0.0852548	0	0	0.0284183	0	0	0	0	1	NA	1	NA	2.50828	NA	1.60651	NA	3.16486	NA	1.40797	NA	2.44612	NA
NRRL3_1164	-	-	sugar_transporter|"galacturonic, quinic acid"	0.245685	0.237792	0.192277	0.225251	0.226651	0.129942	0.413301	0.256631	0	0	0	0	0	0	0	0	0.0583053	0.0827645	0.0159459	0.0523386	0.187666	0.0900188	0.100804	0.126163	0.0764934	0.0845669	0	0.0536868	0	0	0.0473327	0.0157776	0.765942	NA	0.0574361	0.00528457	0.0513917	0.00809926	0.067096	0.0187489	0.894763	0.961855	1.67338	NA	1.14178	0.907004
NRRL3_1651	-	-	sugar_transporter|"galacturonic, quinic acid"	0	0	0	0	0	0	0	0	0	0	0	0	0	0	0.121625	0.0405417	0	0	0.0480556	0.0160185	0	0.0904412	0	0.0301471	0	0.16995	0	0.05665	0	0.0482788	0	0.0160929	1	NA	1	1	2.50831	0.769773	1.60652	0.887005	3.16491	NA	1.69211	NA	1.46504	NA
NRRL3_4711	-	-	sugar_transporter|"galacturonic, quinic acid"	2.41603	0.950529	1.11405	1.49354	1.31367	0.547582	1.30616	1.0558	0.511182	0.7575	0.235662	0.501448	0.570478	1.04061	0.1276	0.579563	1.19479	1.30518	1.08828	1.19608	1.87562	1.51457	1.58992	1.66004	0.724818	0.445281	1.00581	0.725303	0.748291	1.01201	0.598239	0.78618	0.625473	0.694069	0.29544	4.48698e-05	0.270237	4.0157e-05	0.432052	0.0154121	0.914694	0.872008	1.19002	NA	0.434384	0.00622423
NRRL3_5631	-	-	sugar_transporter|"galacturonic, quinic acid"	0.815	0.994053	1.53082	1.11329	1.80443	1.03453	1.50815	1.44904	0.350926	0.286144	0.445175	0.360748	0	0.218233	0	0.0727443	0.348227	0.370716	0.507966	0.40897	0.560357	1.16481	0.602015	0.775727	0.228389	0.0841629	0	0.104184	0.17655	0.14345	0	0.106667	1.30904	NA	0.226776	0.000419709	0.049894	2.68459e-06	0.0381151	3.14064e-07	0.220015	0.05334	1.56147	NA	0.243527	0.00569315
NRRL3_6805	-	-	sugar_transporter|"galacturonic, quinic acid"	1.43558	0.571503	0.631786	0.879623	0.993592	1.99271	0.905327	1.29721	0	0.157553	0	0.0525177	0	0	0	0	0.921936	1.21937	1.04176	1.06102	1.94805	1.17937	0.660254	1.26256	0	0	0.104458	0.0348193	0	0	0	0	1.02415	1	0.0238169	6.84115e-08	0.0056002	7.11431e-08	0.00546815	6.8167e-08	0.235136	0.30977	0.7786	NA	0.011825	4.18915e-07
NRRL3_6866	-	-	sugar_transporter|"galacturonic, quinic acid"	0	0	0	0	0	0	0	0	0	0	0	0	0	0	0	0	0	0	0	0	0	0	0	0	0	0	0	0	0.0582799	0	0	0.0194266	1	NA	1	NA	1	NA	1	NA	1	NA	1	NA	1	NA
NRRL3_9077	-	-	sugar_transporter|"galacturonic, quinic acid"	0	0	0	0	0	0	0	0	0	0	0	0	0	0	0	0	0	0.0413822	0.0159459	0.0191094	0	0	0	0	0	0	0	0	0	0	0	0	1	NA	1	NA	1	NA	1	NA	1	NA	0.739834	NA	0.659933	NA
NRRL3_10305	-	-	sugar_transporter|"glucose, pentose"	0	0	0	0	0	0	0	0	0	0	0	0	0	0	0	0	0	0	0.0172774	0.00575913	0	0	0	0	0	0	0	0	0	0	0	0	1	NA	1.666	NA	2.50828	NA	1.60651	NA	1.50557	NA	1.42364	NA	1.26987	NA
NRRL3_3505	-	-	sugar_transporter|"inositol, fructose"	0	0	0	0	0	0	0	0	1.21094	2.77886	1.70645	1.89875	4.73544	3.68193	3.20171	3.87303	0.800032	0	0	0.266677	0	0	0	0	3.50077	3.35447	4.37465	3.7433	5.17501	4.20272	5.72914	5.03562	1	1	276	0.000107277	615.306	5.60146e-06	394.09	2.55175e-05	2.22937	0.618539	0.0204137	0.325837	11.8813	0.0440865
NRRL3_815	-	-	sugar_transporter|"inositol, fructose"	0	0	0	0	0	0	0	0	0	0	0	0	0	0	0	0	0	0	0	0	0	0	0	0	0.0646045	0	0	0.0215348	0	0.0810864	0	0.0270288	1	NA	1.666	NA	1	NA	1	NA	0.772995	NA	1	NA	11.6122	NA
NRRL3_11406	-	-	sugar_transporter|"maltose, sucrose"	0.256243	0.346765	0.401027	0.334678	0.47285	0.271028	0.574666	0.439515	0.183984	0.374909	0.11664	0.225178	0.112933	0.228874	0.126294	0.156034	0.212392	0.301595	0.182434	0.23214	0.488739	0	0.104965	0.197901	0	0	0	0	0.123436	0	0	0.0411453	1.13238	NA	0.452476	0.188646	0.170624	0.0111292	0.150678	0.00704748	0.37709	0.270212	0.477614	NA	0.0726273	0.00516133
NRRL3_11786	-	-	sugar_transporter|"maltose, sucrose"	0	0	0.30617	0.102057	0.12035	0.13795	0.146245	0.134848	0.046834	0	0.118741	0.0551917	0.114984	0	0.257195	0.12406	0.03086	0.17531	0.0674529	0.0912076	0	0.0953632	0.10678	0.0673811	0.162296	0.179473	0	0.113923	0.188539	0.101976	0.150706	0.147074	1.29789	NA	0.302975	0.262492	0.918648	0.938304	0.7078	0.739211	3.03209	0.382916	0.220056	NA	0.647385	0.634718
NRRL3_1360	-	-	sugar_transporter|"maltose, sucrose"	28.7881	12.918	26.8166	22.8409	21.1703	36.1068	23.4497	26.9089	1.16337	1.34278	1.10566	1.20394	0.356992	0.603141	0.798641	0.586258	0.414323	0.633873	0.539573	0.529256	0.411174	0.788255	0.882585	0.694005	0.251741	0.371239	0.104727	0.242569	0	0.0527366	0.103923	0.0522199	1.07965	0.984508	0.0388194	5.48634e-35	0.0210839	2.40122e-38	0.0195285	9.55112e-40	0.543128	0.125424	1.19477	0.99948	0.392242	0.0149696
NRRL3_834	-	-	sugar_transporter|"maltose, sucrose"	1.69119	0.147172	0.496281	0.778214	0.23405	1.20744	0.568933	0.670141	0.227653	0.296916	0.115472	0.213347	0.33538	0.453097	0.375043	0.38784	0.27048	0.170687	0.29574	0.245636	0.0967976	0.278511	0.311866	0.229058	1.18419	1.65853	0.591777	1.14483	1.22182	1.3887	1.17269	1.26107	0.693994	NA	0.190237	0.00673695	0.460432	0.204648	0.663453	0.545795	2.42031	0.250879	0.671706	NA	4.21756	0.0115782
NRRL3_10175	-	-	sugar_transporter|"pentose, glycerol"	0	0	0.101277	0.033759	0	0	0	0	0.0464711	0	0	0.0154904	0	0	0.1276	0.0425333	0	0.0435061	0	0.014502	0.098717	0.283982	0	0.127566	0	0	0	0	0	0	0.0498532	0.0166177	0.285077	NA	0.419427	0.695259	0.457982	0.714421	1.60652	0.842681	1.09192	NA	5.81054	NA	0.746074	0.903533
NRRL3_4325	-	-	sugar_transporter|"pentose, glycerol"	0.432539	0.250759	0.609215	0.430838	0.478925	0.686226	0.290998	0.485383	0.372732	0.303778	0.118133	0.264881	0.22878	0.115924	0.383793	0.242832	0.307101	0.654191	0.318873	0.426722	0.791698	0.854043	0.531276	0.725672	0.161477	0.0892818	0	0.0835863	0.187559	0.0507291	0.0999599	0.112749	1.31664	NA	0.469734	0.153208	0.410669	0.102238	0.311908	0.0302526	0.874259	0.877604	1.07528	NA	0.161982	0.00174116
NRRL3_5365	-	-	sugar_transporter|"pentose, glycerol"	0.165799	0.048124	0.194628	0.136184	0	0	0.139451	0.0464837	0	0	0	0	0	0	0	0	0.0589852	0	0.0645148	0.0411667	0.379806	0.273247	0.203986	0.28568	0	0	0	0	0	0	0	0	0.440066	NA	0.0583176	0.130856	0.0947618	0.200609	0.215335	0.457191	1	1	3.41732	NA	0.130836	0.297648
NRRL3_703	-	-	sugar_transporter|"pentose, glycerol"	0	0	0	0	0	0	0	0	0.0465914	0	0	0.0155305	0	0	0	0	0	0	0	0	0.0989623	0	0	0.0329874	0	0	0	0	0	0	0	0	1	NA	1.48855	NA	1	NA	1	NA	0.865144	NA	5.37951	NA	1	NA
NRRL3_7609	-	-	sugar_transporter|"pentose, glycerol"	0	0	0.388307	0.129436	0.114439	0.262422	0.278222	0.218361	0	0.0725894	0	0.0241965	0	0.110743	0.244455	0.118399	0.205968	0.125312	0.257469	0.19625	0.284177	0.272603	0.101753	0.219511	0	0.0853868	0.0965221	0.0606363	0	0	0.0955859	0.031862	0.523314	NA	0.376166	0.333849	0.436526	0.415979	0.834157	0.887482	1.16046	0.928314	1.47198	NA	0.175994	0.0960877
NRRL3_7442	-	-	sugar_transporter|xylose	0	0	0	0	0	0	0	0	0	0	0	0	0	0	0.120438	0.040146	0	0	0.015874	0.00529133	0	0	0	0	0	0	0	0	0	0	0	0	1	NA	1.66602	NA	2.50828	NA	1.60651	NA	1.50555	NA	5.50979	NA	1.26988	NA
NRRL3_8194	gaaX	-	transcription factor	2.14689	1.60624	1.89181	1.88165	2.96809	3.12425	1.30539	2.46591	6.81748	4.65523	5.13042	5.53438	8.80972	10.26	8.16999	9.0799	3.44238	2.86445	2.34038	2.8824	4.26882	3.90637	2.96669	3.71396	5.42367	5.55685	4.91351	5.29801	5.70597	6.31203	4.45439	5.4908	1.17044	0.902844	2.33749	1.46477e-07	3.83384	1.02435e-17	3.27557	1.97504e-13	1.64015	0.0039005	1.04187	0.99948	1.41596	0.0356031
NRRL3_1496	rhaR	pectin degradation	transcription_factor	3.60371	1.81289	2.67537	2.69732	1.8346	3.46376	2.79584	2.69807	6.86042	5.40435	5.17997	5.81491	8.43353	8.45582	7.9489	8.27942	4.86005	3.92513	2.56278	3.78265	5.22273	3.86432	4.86338	4.65014	7.75189	8.06277	5.83045	7.21504	8.40817	7.73297	6.81572	7.65229	0.891509	0.950817	1.75517	0.000736588	2.66438	7.10385e-10	2.98862	2.74588e-11	1.51802	0.0215384	0.982933	0.99948	1.56112	0.00667565
NRRL3_3544	clrA	cellulose degradation	transcription_factor	4.04991	2.2462	3.72622	3.34078	2.33369	4.39258	1.13616	2.62081	8.15936	8.5274	6.54426	7.74367	8.73127	5.31866	8.46132	7.50375	5.91363	6.32119	4.04146	5.42543	8.39372	6.72068	7.61116	7.57519	8.27936	4.67785	3.24801	5.40174	4.7651	5.59184	3.51519	4.62404	0.72467	0.804347	1.94673	0.00754672	1.98308	0.0049861	2.73653	4.04259e-05	1.01867	0.965283	1.07465	0.99948	0.806635	0.445896
NRRL3_3593	inuR	inulin degradation	transcription_factor	4.65786	3.5045	4.79735	4.3199	4.21315	4.47348	3.09869	3.92844	0	0	0	0	0	0	0	0	2.72123	4.02991	2.95707	3.23607	6.17892	4.0899	5.08274	5.11719	0	0	0	0	0	0	0	0	0.912584	0.957053	0.0006277	8.48721e-18	0.00101997	7.59317e-16	0.00111767	2.01184e-15	1	1	1.23314	0.970259	0.000984982	1.21373e-15
NRRL3_4034	xlnR	(hemi-)cellulose degradation	transcription_factor	12.8823	5.68451	7.86257	8.80979	6.51772	9.7741	7.39728	7.89637	35.5195	28.9488	25.9945	30.1543	30.7907	26.8867	37.9727	31.8834	21.4966	19.1521	16.7173	19.122	37.041	23.9778	31.2425	30.7538	23.4621	17.1554	16.8713	19.1629	16.064	16.6532	14.7743	15.8305	0.813907	0.837051	2.89812	2.84121e-10	3.28286	9.86067e-13	4.03345	9.61661e-17	1.13275	0.601212	1.26111	0.990744	0.823543	0.325258
NRRL3_5946	creA	carbon catabolite repression	transcription_factor	124.944	119.771	155.722	133.479	120.712	132.891	129.12	127.574	86.2015	82.2844	54.207	74.231	49.3838	44.9391	55.6257	49.9829	93.0679	84.6089	68.8589	82.1786	114.169	64.921	96.9799	92.0233	61.6653	64.2938	48.5501	58.1697	48.7857	53.0387	44.6937	48.8394	0.905012	0.858046	0.504423	1.53583e-14	0.347479	4.74091e-33	0.38395	4.45973e-27	0.688865	0.000184404	0.914629	0.99948	0.627622	3.68415e-07
NRRL3_7290	galX	D-Galactose catabolism	transcription_factor	0.779392	0.702002	0.77483	0.752075	0.745983	0.475888	0.605685	0.609185	1.09407	0.999115	1.47364	1.18894	1.26527	1.99907	1.05985	1.4414	1.55702	1.3171	0.843478	1.2392	1.2458	1.19795	1.19282	1.21219	1.06797	1.67587	1.19949	1.31444	1.38025	1.30434	0.728974	1.13785	0.591995	0.571978	1.15653	0.628927	1.37425	0.235455	2.32139	0.00294336	1.18826	0.610082	0.785412	0.99948	0.800631	0.406108
NRRL3_7564	araR	hemicellulose and pectin degradation	transcription_factor	16.6427	8.55814	17.4947	14.2318	9.92166	17.3675	12.3363	13.2085	11.5683	10.0054	8.70087	10.0915	8.33208	8.16341	9.78947	8.76165	9.90219	13.2501	8.43248	10.5283	13.6718	10.1917	13.2029	12.3555	7.55015	7.69093	6.91469	7.38526	6.99824	6.85879	4.60249	6.15317	0.874844	0.902844	0.582391	0.000315539	0.542251	3.37036e-05	0.619826	0.00153439	0.931076	0.750185	0.972505	0.99948	0.59087	0.000547032
NRRL3_7701	amyR	starch degradation	transcription_factor	28.6998	15.2523	28.1033	24.0185	0	0	0	0	59.0512	47.8126	37.9635	48.2758	0	0	0	0	30.9587	37.4195	27.4503	31.9428	0	0	0	0	5.30829	3.50446	2.67684	3.82986	0	0	0	0	0.000286194	3.28736e-19	1.58609	0.0117778	0.000236058	1.92606e-22	1	1	0.00014883	1.01197e-23	0.000150281	6.25404e-23	0.0968027	7.09999e-41
NRRL3_8195	gaaR	pectin degradation	transcription_factor	3.71434	1.34579	2.50338	2.52117	1.58551	2.60179	1.93184	2.03971	15.0588	11.113	11.9343	12.702	13.6103	12.5918	13.267	13.1564	9.15178	8.0868	5.91349	7.71736	9.53913	6.62516	10.8947	9.01966	11.738	9.22351	7.79368	9.58506	9.34438	10.1548	8.47962	9.32627	0.773966	0.759519	3.81927	4.41559e-17	3.98007	3.8651e-18	5.14243	4.60412e-23	1.0421	0.873157	0.967587	0.99948	1.00436	0.98475
NRRL3_9050	clrB	cellulose degradation	transcription_factor	39.9949	15.4978	21.9276	25.8068	21.3691	30.8528	24.3941	25.5387	13.5677	10.3491	7.17871	10.3652	7.54004	5.28525	8.94849	7.25793	20.8906	23.6145	13.7683	19.4245	23.391	23.2595	31.2701	25.9735	6.00041	4.11271	4.19824	4.77045	4.03592	5.42931	2.4487	3.97131	0.895386	0.968573	0.320106	1.26528e-06	0.217109	3.64426e-11	0.242476	9.89509e-10	0.678243	0.185468	1.06163	0.99948	0.194033	2.47151e-12
[truncated: 6 more columns]
